# Supplementary material for: The Effect of Plant Geographical Location and Developmental Stage on Root-Associated Microbiomes of Gymnadenia conopsea
Source: Front Microbiol. 2020 Jun 18;11:1257. doi: 10.3389/fmicb.2020.01257 (PMC7314937; doi:10.3389/fmicb.2020.01257)
Supplement: Supplementary file 2 [file Data_Sheet_2.zip]

Archive with 14 entries (14 files):
- Table S1.XLSX
- Table S10.XLSX
- Table S11.XLSX
- Table S12.XLSX
- Table S13.XLSX
- Table S14.XLSX
- Table S2.XLSX
- Table S3.XLSX
- Table S4.XLSX
- Table S5.XLSX
- Table S6.XLSX
- Table S7.XLSX
- Table S8.XLSX
- Table S9.XLSX
