# Supplementary material for: The Effect of Plant Geographical Location and Developmental Stage on Root-Associated Microbiomes of Gymnadenia conopsea
Source: Front Microbiol. 2020 Jun 18;11:1257. doi: 10.3389/fmicb.2020.01257 (PMC7314937; doi:10.3389/fmicb.2020.01257)
Supplement: Supplementary file 2 [file Data_Sheet_2.zip › Table S1.XLSX]

## Sheet: Sheet1
Table S1 Information of soil and root samples in two locations. LZ: Linzhi, DXAL: Greater Khingan Mountains. 1: vegetative growth stage, 2: reproductive growth stage.
Sample name	Location	Compartment	Developmental stage
DG11	DXAL	Root	1
DG12	DXAL	Root	1
DG13	DXAL	Root	1
DC11	DXAL	Root	1
DC12	DXAL	Root	1
DC13	DXAL	Root	1
DG21	DXAL	Root	1
DG22	DXAL	Root	1
DG23	DXAL	Root	1
DG24	DXAL	Root	1
DC21	DXAL	Root	1
DC22	DXAL	Root	1
DG31	DXAL	Root	1
DG32	DXAL	Root	1
DG33	DXAL	Root	1
DC31	DXAL	Root	1
DC32	DXAL	Root	1
DG41	DXAL	Root	1
DG42	DXAL	Root	1
DG43	DXAL	Root	1
DG44	DXAL	Root	1
DC41	DXAL	Root	1
DC42	DXAL	Root	1
DG51	DXAL	Root	1
DG52	DXAL	Root	1
DG53	DXAL	Root	1
DG54	DXAL	Root	1
DC51	DXAL	Root	1
DC52	DXAL	Root	1
XG11	DXAL	Root	2
XG12	DXAL	Root	2
XG13	DXAL	Root	2
XC11	DXAL	Root	2
XC12	DXAL	Root	2
XC13	DXAL	Root	2
XG21	DXAL	Root	2
XG22	DXAL	Root	2
XG23	DXAL	Root	2
XC21	DXAL	Root	2
XC22	DXAL	Root	2
XC23	DXAL	Root	2
D11	DXAL	Soil	1
D12	DXAL	Soil	1
D13	DXAL	Soil	1
D14	DXAL	Soil	1
D15	DXAL	Soil	1
D21	DXAL	Soil	1
D22	DXAL	Soil	1
D23	DXAL	Soil	1
D24	DXAL	Soil	1
D25	DXAL	Soil	1
D31	DXAL	Soil	1
D32	DXAL	Soil	1
D33	DXAL	Soil	1
D34	DXAL	Soil	1
D35	DXAL	Soil	1
D41	DXAL	Soil	1
D42	DXAL	Soil	1
D43	DXAL	Soil	1
D44	DXAL	Soil	1
D45	DXAL	Soil	1
D51	DXAL	Soil	1
D52	DXAL	Soil	1
D53	DXAL	Soil	1
D54	DXAL	Soil	1
D55	DXAL	Soil	1
X11	DXAL	Soil	2
X12	DXAL	Soil	2
X13	DXAL	Soil	2
X14	DXAL	Soil	2
X15	DXAL	Soil	2
X21	DXAL	Soil	2
X22	DXAL	Soil	2
X23	DXAL	Soil	2
X24	DXAL	Soil	2
X25	DXAL	Soil	2
LG11	LZ	Root	1
LG12	LZ	Root	1
LG13	LZ	Root	1
LC11	LZ	Root	1
LG21	LZ	Root	1
LG22	LZ	Root	1
LG23	LZ	Root	1
LC21	LZ	Root	1
LC22	LZ	Root	1
LC23	LZ	Root	1
LG31	LZ	Root	1
LG32	LZ	Root	1
LG33	LZ	Root	1
LC31	LZ	Root	1
LC32	LZ	Root	1
LC33	LZ	Root	1
LG41	LZ	Root	1
LG42	LZ	Root	1
LG43	LZ	Root	1
LC41	LZ	Root	1
LC42	LZ	Root	1
LG51	LZ	Root	1
LG52	LZ	Root	1
LC51	LZ	Root	1
ZG11	LZ	Root	2
ZG12	LZ	Root	2
ZC11	LZ	Root	2
ZC12	LZ	Root	2
ZC13	LZ	Root	2
ZG21	LZ	Root	2
ZG22	LZ	Root	2
ZG23	LZ	Root	2
ZG24	LZ	Root	2
ZC21	LZ	Root	2
L11	LZ	Soil	1
L12	LZ	Soil	1
L13	LZ	Soil	1
L14	LZ	Soil	1
L15	LZ	Soil	1
L25	LZ	Soil	1
L21	LZ	Soil	1
L22	LZ	Soil	1
L23	LZ	Soil	1
L24	LZ	Soil	1
L31	LZ	Soil	1
L32	LZ	Soil	1
L33	LZ	Soil	1
L34	LZ	Soil	1
L35	LZ	Soil	1
L41	LZ	Soil	1
L42	LZ	Soil	1
L43	LZ	Soil	1
L44	LZ	Soil	1
L45	LZ	Soil	1
L51	LZ	Soil	1
L52	LZ	Soil	1
L53	LZ	Soil	1
L54	LZ	Soil	1
L55	LZ	Soil	1
Z11	LZ	Soil	2
Z12	LZ	Soil	2
Z13	LZ	Soil	2
Z14	LZ	Soil	2
Z15	LZ	Soil	2
Z31	LZ	Soil	2
Z32	LZ	Soil	2
Z33	LZ	Soil	2
Z34	LZ	Soil	2
Z35	LZ	Soil	2
