# Supplementary material for: The Effect of Plant Geographical Location and Developmental Stage on Root-Associated Microbiomes of Gymnadenia conopsea
Source: Front Microbiol. 2020 Jun 18;11:1257. doi: 10.3389/fmicb.2020.01257 (PMC7314937; doi:10.3389/fmicb.2020.01257)
Supplement: Supplementary file 2 [file Data_Sheet_2.zip › Table S10.XLSX]

## Sheet: Sheet1
Table S10 Reporter score for KO modules in bacterial microbiome. rs >0, soil-enriched; rs < 0, root-enriched. DXAL: Greater Khingan Mountains, LZ: Linzhi, 1: vegetative growth stage, 2: reproductive growth stage.
Module	DXAL_1_Root-DXAL_1_Soil	DXAL_2_Root-DXAL_2_Soil	LZ_1_Root-LZ_1_Soil	LZ_2_Root-LZ_2_Soil	Map_ID	A_Level	B_Level	C_Level	Description
M00008	0.436313	-1.06602	-1.22393	-2.05956	map00030	Pathway module	Carbohydrate and lipid metabolism	Central carbohydrate metabolism	Entner-Doudoroff pathway, glucose-6P => glyceraldehyde-3P + pyruvate
M00019	0.787683	1.25288	1.96254	2.04068	map00290	Pathway module	Nucleotide and amino acid metabolism	Branched-chain amino acid metabolism	Valine/isoleucine biosynthesis, pyruvate => valine / 2-oxobutanoate => isoleucine
M00023	2.74692	2.41891	2.93017	2.07959	map00400	Pathway module	Nucleotide and amino acid metabolism	Aromatic amino acid metabolism	Tryptophan biosynthesis, chorismate => tryptophan
M00036	-3.13754	-2.3779	-1.32635	-2.11146	map00280	Pathway module	Nucleotide and amino acid metabolism	Branched-chain amino acid metabolism	Leucine degradation, leucine => acetoacetate + acetyl-CoA
M00046	-1.19621	-2.03975	-1.48701	-2.22443	map00240	Pathway module	Nucleotide and amino acid metabolism	Pyrimidine metabolism	Pyrimidine degradation, uracil => beta-alanine, thymine => 3-aminoisobutanoate
M00048	2.21316	2.6016	2.61491	2.34007	map00230	Pathway module	Nucleotide and amino acid metabolism	Purine metabolism	Inosine monophosphate biosynthesis, PRPP + glutamine => IMP
M00049	2.38256	2.31192	2.2293	2.26936	map00230	Pathway module	Nucleotide and amino acid metabolism	Purine metabolism	Adenine ribonucleotide biosynthesis, IMP => ADP,ATP
M00051	2.86004	2.79677	2.91865	2.87185	map00240	Pathway module	Nucleotide and amino acid metabolism	Pyrimidine metabolism	Uridine monophosphate biosynthesis, glutamine (+ PRPP) => UMP
M00116	1.43367	2.23915	2.27085	3.08483	map00130	Pathway module	Nucleotide and amino acid metabolism	Cofactor and vitamin biosynthesis	Menaquinone biosynthesis, chorismate => menaquinone
M00120	1.51912	1.9252	2.40641	2.18539	map00770	Pathway module	Nucleotide and amino acid metabolism	Cofactor and vitamin biosynthesis	Coenzyme A biosynthesis, pantothenate => CoA
M00122	-2.85518	-1.74038	0.182055	-2.10933	map00860	Pathway module	Nucleotide and amino acid metabolism	Cofactor and vitamin biosynthesis	Cobalamin biosynthesis, cobinamide => cobalamin
M00125	2.02529	2.55386	3.27873	2.45	map00740	Pathway module	Nucleotide and amino acid metabolism	Cofactor and vitamin biosynthesis	Riboflavin biosynthesis, GTP => riboflavin/FMN/FAD
M00144	4.18411	4.23023	3.92069	3.79138	map00190	Structural complex	Energy metabolism	ATP synthesis	NADH:quinone oxidoreductase, prokaryotes
M00145	2.43363	2.73732	1.97786	2.05025	map00190	Structural complex	Energy metabolism	ATP synthesis	NAD(P)H:quinone oxidoreductase, chloroplasts and cyanobacteria
M00159	2.95565	2.6838	1.99272	2.84076	map00190	Structural complex	Energy metabolism	ATP synthesis	V-type ATPase, prokaryotes
M00173	2.60142	2.81669	3.04974	2.68872	map00710	Pathway module	Energy metabolism	Carbon fixation	Reductive citrate cycle (Arnon-Buchanan cycle)
M00178	8.12783	7.66154	8.95165	6.85319	map03010	Structural complex	Genetic information processing	Ribosome	Ribosome, bacteria
M00179	6.16557	5.89171	6.94225	5.52663	map03010	Structural complex	Genetic information processing	Ribosome	Ribosome, archaea
M00183	2.42124	2.36713	2.45375	2.1178	map03020	Structural complex	Genetic information processing	RNA polymerase	RNA polymerase, bacteria
M00191	-2.41523	-2.07839	-2.93971	-2.43633	map02010	Structural complex	Environmental information processing	Mineral and organic ion transport system	Thiamine transport system
M00193	-2.96184	-2.63338	-3.37081	-2.84494	--	Structural complex	Environmental information processing	Mineral and organic ion transport system	Putative spermidine/putrescine transport system
M00196	0.292613	-1.9947	-1.74451	-2.43643	map02010	Structural complex	Environmental information processing	Saccharide, polyol, and lipid transport system	Multiple sugar transport system
M00198	-2.63189	-2.54598	-2.94465	-2.467	map02010	Structural complex	Environmental information processing	Saccharide, polyol, and lipid transport system	Putative sn-glycerol-phosphate transport system
M00199	-2.89339	-2.63338	-2.75106	-2.71216	map02010	Structural complex	Environmental information processing	Saccharide, polyol, and lipid transport system	L-Arabinose/lactose transport system
M00200	-2.7007	-2.42962	-2.97433	-2.86742	map02010	Structural complex	Environmental information processing	Saccharide, polyol, and lipid transport system	Putative sorbitol/mannitol transport system
M00201	-2.5352	-2.47438	-1.6033	-2.72714	map02010	Structural complex	Environmental information processing	Saccharide, polyol, and lipid transport system	alpha-Glucoside transport system
M00202	-2.96184	-2.61666	-3.39704	-2.84494	map02010	Structural complex	Environmental information processing	Saccharide, polyol, and lipid transport system	Oligogalacturonide transport system
M00204	-2.96184	-2.63338	-3.39704	-2.84494	map02010	Structural complex	Environmental information processing	Saccharide, polyol, and lipid transport system	Trehalose/maltose transport system
M00207	-1.96789	-2.40176	-1.69784	-2.49155	--	Structural complex	Environmental information processing	Saccharide, polyol, and lipid transport system	Putative multiple sugar transport system
M00208	-2.55481	-2.24027	-2.89703	-2.43633	map02010	Structural complex	Environmental information processing	Mineral and organic ion transport system	Glycine betaine/proline transport system
M00213	-2.12799	-1.82405	-2.93971	-2.43633	map02010	Structural complex	Environmental information processing	Saccharide, polyol, and lipid transport system	L-Arabinose transport system
M00216	-2.4533	-2.24027	-2.78996	-2.43633	map02010	Structural complex	Environmental information processing	Saccharide, polyol, and lipid transport system	Multiple sugar transport system
M00218	-2.56384	-2.24027	-2.39264	-2.39426	map02010	Structural complex	Environmental information processing	Saccharide, polyol, and lipid transport system	Fructose transport system
M00220	-2.96184	-2.63338	-3.39704	-2.84494	map02010	Structural complex	Environmental information processing	Saccharide, polyol, and lipid transport system	Rhamnose transport system
M00221	-2.53226	-2.09955	-2.68897	-2.31667	--	Structural complex	Environmental information processing	Saccharide, polyol, and lipid transport system	Putative simple sugar transport system
M00225	-2.16735	-2.18963	-2.69836	-2.49819	map02010	Structural complex	Environmental information processing	Phosphate and amino acid transport system	Lysine/arginine/ornithine transport system
M00226	-2.3318	-2.25847	-2.91241	-2.63649	map02010	Structural complex	Environmental information processing	Phosphate and amino acid transport system	Histidine transport system
M00228	-2.55636	-1.96909	-2.90945	-2.43633	map02010	Structural complex	Environmental information processing	Phosphate and amino acid transport system	Putative glutamine transport system
M00231	-2.4699	-2.59943	-3.39704	-2.84494	map02010	Structural complex	Environmental information processing	Phosphate and amino acid transport system	Octopine/nopaline transport system
M00232	-2.72883	-2.41549	-3.34484	-2.79262	map02010	Structural complex	Environmental information processing	Phosphate and amino acid transport system	General L-amino acid transport system
M00235	-2.91445	-2.523	-2.83742	-2.53161	map02010	Structural complex	Environmental information processing	Phosphate and amino acid transport system	Arginine/ornithine transport system
M00236	-2.57287	-2.20144	-2.90945	-2.43633	--	Structural complex	Environmental information processing	Phosphate and amino acid transport system	Putative polar amino acid transport system
M00238	-2.56384	-2.24027	-2.93971	-2.37643	map02010	Structural complex	Environmental information processing	Phosphate and amino acid transport system	D-Methionine transport system
M00239	-1.90183	-1.92653	-0.284066	-2.09667	map02010	Structural complex	Environmental information processing	Peptide and nickel transport system	Peptides/nickel transport system
M00245	2.0047	2.21204	1.84112	2.05307	map02010	Structural complex	Environmental information processing	Metallic cation, iron-siderophore and vitamin B12 transport system	Cobalt/nickel transport system
M00247	-2.37822	-2.18508	-2.7946	-2.29828	--	Structural complex	Environmental information processing	Metallic cation, iron-siderophore and vitamin B12 transport system	Putative ABC transport system
M00300	-2.96184	-2.63338	-3.34302	-2.84494	map02010	Structural complex	Environmental information processing	Mineral and organic ion transport system	Putrescine transport system
M00301	-2.96184	-2.41403	-2.42895	-2.07622	map02010	Structural complex	Environmental information processing	Mineral and organic ion transport system	Mannopine transport system
M00302	-2.48796	-2.49757	-3.39704	-2.84494	map02010	Structural complex	Environmental information processing	Mineral and organic ion transport system	2-Aminoethylphosphonate transport system
M00307	0.564322	1.75864	2.24699	2.02827	map00620	Pathway module	Carbohydrate and lipid metabolism	Central carbohydrate metabolism	Pyruvate oxidation, pyruvate => acetyl-CoA
M00317	-2.96184	-2.56649	-3.39704	-2.84494	map02010	Structural complex	Environmental information processing	Metallic cation, iron-siderophore and vitamin B12 transport system	Manganese/iron transport system
M00319	2.10646	2.26414	1.62911	2.05307	map02010	Structural complex	Environmental information processing	Metallic cation, iron-siderophore and vitamin B12 transport system	Manganese/zinc/iron transport system
M00324	-3.34822	-2.83555	-3.80298	-3.18576	map02010	Structural complex	Environmental information processing	Peptide and nickel transport system	Dipeptide transport system
M00332	-2.90795	-1.64007	-3.12634	-2.44937	map03070	Structural complex	Environmental information processing	Bacterial secretion system	Type III secretion system
M00333	-2.8472	-3.92455	-4.81582	-4.41712	map03070	Structural complex	Environmental information processing	Bacterial secretion system	Type IV secretion system
M00334	-0.507207	-2.9699	0.235699	-3.87551	map03070	Structural complex	Environmental information processing	Bacterial secretion system	Type VI secretion system
M00335	2.31459	1.96025	2.22508	2.02315	map03070	Structural complex	Environmental information processing	Bacterial secretion system	Sec (secretion) system
M00342	2.09018	2.26414	2.47677	2.05307	map03050	Structural complex	Genetic information processing	Proteasome	Bacterial proteasome
M00348	-2.15495	-1.96063	-1.34652	-2.21357	map02010	Structural complex	Environmental information processing	Peptide and nickel transport system	Glutathione transport system
M00349	-2.79031	-2.40898	-3.10821	-2.42302	map02010	Structural complex	Environmental information processing	Peptide and nickel transport system	Microcin C transport system
M00359	4.35205	4.37742	4.53641	4.18325	map00970	Functional set	Metabolism	Aminoacyl tRNA	Aminoacyl-tRNA biosynthesis, eukaryotes
M00360	4.60422	4.39325	4.24796	4.32211	map00970	Functional set	Metabolism	Aminoacyl tRNA	Aminoacyl-tRNA biosynthesis, prokaryotes
M00362	2.61767	3.00676	2.76636	2.28975	map00520	Functional set	Metabolism	Nucleotide sugar	Nucleotide sugar biosynthesis, prokaryotes
M00374	2.38035	2.62849	2.86096	2.01053	map00710	Pathway module	Energy metabolism	Carbon fixation	Dicarboxylate-hydroxybutyrate cycle
M00375	1.57913	2.04055	2.82287	2.03315	map00710	Pathway module	Energy metabolism	Carbon fixation	Hydroxypropionate-hydroxybutylate cycle
M00377	2.15942	2.39345	3.05864	2.04307	map00710	Pathway module	Energy metabolism	Carbon fixation	Reductive acetyl-CoA pathway (Wood-Ljungdahl pathway)
M00378	1.71995	2.08419	2.19669	2.25392	map00680	Pathway module	Energy metabolism	Methane metabolism	F420 biosynthesis
M00417	-2.96184	-2.63338	-3.36941	-2.84494	map00190	Structural complex	Energy metabolism	ATP synthesis	Cytochrome o ubiquinol oxidase
M00419	-0.456834	-0.926858	-1.13664	-1.96896	map00622	Pathway module	Secondary metabolism	Aromatics degradation	Cymene degradation, p-cymene => p-cumate
M00429	2.58515	2.63318	0.430199	3.27297	--	Structural complex	Environmental information processing	Bacterial secretion system	Competence-related DNA transformation transporter
M00485	1.90985	2.12475	0.0894074	2.25505	map02020	Functional set	Environmental information processing	Two-component regulatory system	KinABCDE-Spo0FA (sporulation control) two-component regulatory system
M00504	-2.05872	-1.82695	-2.21189	-1.98752	map02020	Functional set	Environmental information processing	Two-component regulatory system	DctB-DctD (C4-dicarboxylate transport) two-component regulatory system
M00542	-2.86355	-1.66931	-3.34289	-2.73499	map05130	Signature module	Gene set	Pathogenicity	EHEC/EPEC pathogenicity signature, T3SS and effectors
M00543	-0.275201	-1.09421	-1.84622	-2.19703	map00621	Pathway module	Secondary metabolism	Aromatics degradation	Biphenyl degradation, biphenyl => 2-oxopent-4-enoate + benzoate
M00546	-0.717391	-2.27089	-2.06807	-2.84874	map00230	Pathway module	Nucleotide and amino acid metabolism	Purine metabolism	Purine degradation, xanthine => urea
M00551	-1.37516	-1.44215	-1.99648	-2.00753	map00362	Pathway module	Secondary metabolism	Aromatics degradation	Benzoate degradation, benzoate => catechol / methylbenzoate => methylcatechol	抗逆
M00620	3.07467	3.65341	3.46608	3.29469	map00710	Pathway module	Energy metabolism	Carbon fixation	Incomplete reductive citrate cycle, acetyl-CoA => oxoglutarate
M00660	-3.16701	-1.29196	-3.11624	-2.40798	--	Signature module	Gene set	Plant pathogenicity	Xanthomonas spp. pathogenicity signature, T3SS and effectors
M00664	-1.35963	-1.62002	-2.96794	-2.84494	--	Signature module	Gene set	Symbiosis	Nodulation
M00709	-2.63715	-2.07864	-2.86978	-2.37368	--	Functional set	Environmental information processing	Drug efflux transporter/pump	Macrolide resistance, MacAB-TolC transporter
M00721	-2.54666	-2.69104	-3.01858	-3.04205	map01503	Functional set	Environmental information processing	Drug resistance	Cationic antimicrobial peptide (CAMP) resistance, arnBCADTEF operon
