# Supplementary material for: The Effect of Plant Geographical Location and Developmental Stage on Root-Associated Microbiomes of Gymnadenia conopsea
Source: Front Microbiol. 2020 Jun 18;11:1257. doi: 10.3389/fmicb.2020.01257 (PMC7314937; doi:10.3389/fmicb.2020.01257)
Supplement: Supplementary file 2 [file Data_Sheet_2.zip › Table S11.XLSX]

## Sheet: Sheet1
Table S11 Relative abundances (‰) of different fungal classes in each group across different sites. Hypothesis testing was carried out using Wilcoxon rank sum tests and corrected for multiple testing using the Benjamini-Hochberg method, * represent < 0.05, ** represent < 0.01, *** represent < 0.001. DXAL: Greater Khingan Mountains, LZ: Linzhi, 1: vegetative growth stage, 2: reproductive growth st…
taxa	LZ_1_Root	DXAL_1_Root	Enriched	Diff			Taxa	LZ_2_Root	DXAL_2_Root	Enriched	Diff
Pezizomycetes	16.5355	19.7759	-				Mortierellomycetes	59.2725	15.6468	LZ_2_Root	**
Tremellomycetes	50.1621	83.9078	DXAL_1_Root	***			Eurotiomycetes	61.8178	136.597	DXAL_2_Root	***
Mortierellomycetes	71.0902	45.194	LZ_1_Root	***			Tremellomycetes	68.3628	68.2185	-
Dothideomycetes	113.652	175.489	DXAL_1_Root	***			Sordariomycetes	83.9248	56.4566	-
Eurotiomycetes	114.703	72.7985	LZ_1_Root	***			Agaricomycetes	134.684	94.8406	-
Sordariomycetes	119.347	215.432	DXAL_1_Root	***			Dothideomycetes	193.37	249.851	DXAL_2_Root	**
Agaricomycetes	178.16	46.2315	LZ_1_Root	***			Leotiomycetes	320.039	278.986	-
Leotiomycetes	242.885	171.489	LZ_1_Root	***
Taxa	LZ_1_Soil	DXAL_1_Soil	Enriched	Diff			Taxa	LZ_2_Soil	DXAL_2_Soil	Enriched	Diff
Pezizomycotina_cls_Incertae_sedis	13.5674	96.8601	DXAL_1_Soil	***			Mortierellomycetes	47.7753	41.1254	-
Rhizophydiomycetes	18.1545	10.8259	LZ_1_Soil	***			Eurotiomycetes	76.2435	122.811	DXAL_2_Soil	***
Orbiliomycetes	21.0689	11.8531	LZ_1_Soil	***			Dothideomycetes	104.934	151.027	DXAL_2_Soil	***
Pezizomycetes	22.1233	38.5479	DXAL_1_Soil	***			Sordariomycetes	106.632	124.725	DXAL_2_Soil	**
Tremellomycetes	34.8175	60.8512	DXAL_1_Soil	***			Leotiomycetes	166.274	159.562	-
Mortierellomycetes	57.1788	41.5132	LZ_1_Soil	***			Agaricomycetes	270.08	179.794	LZ_2_Soil	**
Eurotiomycetes	78.3412	59.6528	LZ_1_Soil	***
Dothideomycetes	114.711	132.6	-
Sordariomycetes	147.372	209.647	DXAL_1_Soil	***
Leotiomycetes	169.587	141.129	LZ_1_Soil	***
Agaricomycetes	190.12	64.0379	LZ_1_Soil	***
