# Supplementary material for: The Effect of Plant Geographical Location and Developmental Stage on Root-Associated Microbiomes of Gymnadenia conopsea
Source: Front Microbiol. 2020 Jun 18;11:1257. doi: 10.3389/fmicb.2020.01257 (PMC7314937; doi:10.3389/fmicb.2020.01257)
Supplement: Supplementary file 2 [file Data_Sheet_2.zip › Table S12.XLSX]

## Sheet: Sheet1
Table S12 Relative abundances (‰) of different bacterial phyla and families in each group across different sites. Hypothesis testing was carried out using Wilcoxon rank sum tests and corrected for multiple testing using the Benjamini-Hochberg method, * represent < 0.05, ** represent < 0.01, *** represent < 0.001. DXAL: Greater Khingan Mountains, LZ: Linzhi, 1: vegetative growth stage, 2: reproduc…
Phyla	LZ_1_Root	DXAL_1_Root	Enriched	Diff		Phyla	LZ_2_Root	DXAL_2_Root	Enriched	Diff			Phyla	LZ_1_Soil	DXAL_1_Soil	Enriched	Diff		Phyla	LZ_2_Soil	DXAL_2_Soil	Enriched	Diff
Planctomycetes	24.4763	12.0928	LZ_1_Root	***		Verrucomicrobia	15.0388	49.3902	DXAL_2_Root	***			OD1	15.266	19.3224	DXAL_1_Soil	***		Gemmatimonadetes	20.3945	40.1038	DXAL_2_Soil	***
Firmicutes	26.6813	11.2687	LZ_1_Root	***		Chloroflexi	35.8177	21.8443	-				Gemmatimonadetes	17.1807	40.4409	DXAL_1_Soil	***		Planctomycetes	26.5663	17.3432	LZ_2_Soil	**
TM7	37.5283	25.2753	LZ_1_Root	***		Actinobacteria	104.068	14.9821	LZ_2_Root	***			Firmicutes	20.126	20.7386	-			Firmicutes	27.3752	10.9081	LZ_2_Soil	***
Chloroflexi	40.8518	66.5564	DXAL_1_Root	***		Bacteroidetes	132.768	251.934	DXAL_2_Root	***			Verrucomicrobia	32.874	36.9252	-			Chloroflexi	51.9457	68.0179	DXAL_2_Soil	**
Verrucomicrobia	59.6448	44.417	LZ_1_Root	***		Acidobacteria	167.151	123.132	LZ_2_Root	**			Chloroflexi	49.1569	90.6414	DXAL_1_Soil	***		TM7	59.6038	28.7699	LZ_2_Soil	***
Actinobacteria	141.95	78.9263	LZ_1_Root	***		Proteobacteria	397.279	434.624	DXAL_2_Root	*			TM7	50.7706	29.5065	LZ_1_Soil	***		Verrucomicrobia	66.8551	57.5405	LZ_2_Soil	*
Acidobacteria	146.755	135.114	LZ_1_Root	*									Planctomycetes	58.1771	20.6372	LZ_1_Soil	***		Bacteroidetes	91.3033	120.144	DXAL_2_Soil	**
Bacteroidetes	162.895	195.565	DXAL_1_Root	***									Bacteroidetes	87.0895	142.895	DXAL_1_Soil	***		Actinobacteria	137.568	105.523	LZ_2_Soil	***
Proteobacteria	312.921	344.276	DXAL_1_Root	***									Acidobacteria	150.584	165.51	DXAL_1_Soil	***		Acidobacteria	190.066	224.637	DXAL_2_Soil	***
													Actinobacteria	153.033	75.9127	LZ_1_Soil	***		Proteobacteria	244.065	256.83	DXAL_2_Soil	*
													Proteobacteria	303.089	286.826	LZ_1_Soil	***
Families	LZ_1_Root	DXAL_1_Root	Enriched	Diff		Families	LZ_2_Root	DXAL_2_Root	Enriched	Diff			Families	LZ_1_Soil	DXAL_1_Soil	Enriched	Diff		Families	LZ_2_Soil	DXAL_2_Soil	Enriched	Diff
Ellin6075	12.4695	25.557	DXAL_1_Root	***		Chitinophagaceae	14.8346	38.0416	DXAL_2_Root	**			Ellin6075	12.7523	34.5194	DXAL_1_Soil	***		Nocardioidaceae	16.3511	12.4336	LZ_2_Soil	*
Flavobacteriaceae	16.9479	42.7218	DXAL_1_Root	***		Cytophagaceae	59.1157	199.625	DXAL_2_Root	***			RB40	27.4353	14.6987	LZ_1_Soil	***		EB1017	24.5522	20.0064	LZ_2_Soil	*
Cytophagaceae	41.0134	54.1459	DXAL_1_Root	**		Sphingobacteriaceae	97.0841	64.9728	LZ_2_Root	***			C111	17.3933	10.5463	LZ_1_Soil	***		Gaiellaceae	29.2077	37.3411	DXAL_2_Soil	**
Sphingobacteriaceae	69.5874	52.2212	LZ_1_Root	***		Acidobacteriaceae	128.399	37.6789	LZ_2_Root	***			EB1017	27.7141	10.971	LZ_1_Soil	***		RB40	23.7986	11.356	LZ_2_Soil	***
Chitinophagaceae	83.5093	88.659	-			Bdellovibrionaceae	24.6987	93.6929	DXAL_2_Root	***			Gaiellaceae	40.3589	16.4631	LZ_1_Soil	***		Solibacteraceae	41.1929	29.3761	LZ_2_Soil	**
Bradyrhizobiaceae	11.1914	12.7482	-			Caulobacteraceae	39.7044	79.6013	DXAL_2_Root	***			Bdellovibrionaceae	11.3527	14.8601	DXAL_1_Soil	**		Koribacteraceae	45.2777	26.6951	LZ_2_Soil	***
Oxalobacteraceae	14.2802	24.2945	DXAL_1_Root	***		Comamonadaceae	43.1046	75.046	DXAL_2_Root	***			Sphingomonadaceae	12.0502	18.5252	DXAL_1_Soil	***		Coxiellaceae	20.7207	14.6104	LZ_2_Soil	**
Caulobacteraceae	17.0142	15.871	-			Burkholderiaceae	59.9537	24.5084	LZ_2_Root	**			Syntrophobacteraceae	13.1506	23.9189	DXAL_1_Soil	***		Sinobacteraceae	24.0096	18.6447	LZ_2_Soil	*
Rhizobiaceae	17.9214	15.7811	LZ_1_Root	**		Oxalobacteraceae	66.0188	13.2963	LZ_2_Root	***			Xanthomonadaceae	18.535	19.8558	-			Comamonadaceae	24.9599	24.4869
Sphingomonadaceae	18.0626	27.7676	DXAL_1_Root	***		Beijerinckiaceae	68.5557	11.3194	LZ_2_Root	***			Coxiellaceae	19.8208	18.6617	-			Hyphomicrobiaceae	28.859	24.8618
Sinobacteraceae	20.7068	19.5724	LZ_1_Root	*		Xanthomonadaceae	76.143	21.9852	LZ_2_Root	***			Sinobacteraceae	24.8029	21.7613	LZ_1_Soil	***		Rhodospirillaceae	46.4946	45.2986
Xanthomonadaceae	29.3079	37.043	DXAL_1_Root	**		Rhizobiaceae	85.6021	48.7774	LZ_2_Root	***			Comamonadaceae	27.6558	27.1157	-
Hyphomicrobiaceae	32.5891	29.8931	LZ_1_Root	***									Hyphomicrobiaceae	29.3449	28.0749	-
Rhodospirillaceae	39.1473	30.2357	LZ_1_Root	***									Rhodospirillaceae	45.4965	33.3632	LZ_1_Soil	***
Comamonadaceae	49.83	61.737	DXAL_1_Root	*
