# Supplementary material for: The Effect of Plant Geographical Location and Developmental Stage on Root-Associated Microbiomes of Gymnadenia conopsea
Source: Front Microbiol. 2020 Jun 18;11:1257. doi: 10.3389/fmicb.2020.01257 (PMC7314937; doi:10.3389/fmicb.2020.01257)
Supplement: Supplementary file 2 [file Data_Sheet_2.zip › Table S13.XLSX]

## Sheet: Sheet1
Table S13 Relative abundances (‰) of different fungal classes in each group at different developmental stages. Hypothesis testing was carried out using Wilcoxon rank sum tests and corrected for multiple testing using the Benjamini-Hochberg method, * represent < 0.05, ** represent < 0.01, *** represent < 0.001. DXAL: Greater Khingan Mountains, LZ: Linzhi, 1: vegetative growth stage, 2: reproductiv…
taxa	LZ_1_Root	LZ_2_Root	Enriched	Diff			taxa	DXAL_1_Root	DXAL_2_Root	Enriched	Diff
Microbotryomycetes	12.1173	10.8841	-				Pezizomycetes	24.9474	16.7834	-
Pezizomycetes	21.0644	12.2364	LZ_1_Root	**			Mortierellomycetes	37.8717	21.1419	DXAL_1_Root	***
Orbiliomycetes	16.1179	30.5229	LZ_2_Root	*			Tremellomycetes	84.1474	62.4036	-
Mortierellomycetes	61.8275	54.1594	LZ_1_Root	*			Agaricomycetes	48.5409	81.699	-
Eurotiomycetes	126.842	65.1981	LZ_1_Root	***			Sordariomycetes	227.21	101.907	DXAL_1_Root	***
Sordariomycetes	96.9824	101.01	-				Eurotiomycetes	65.975	152.085	DXAL_2_Root	***
Tremellomycetes	70.7273	104.08	-				Dothideomycetes	167.72	185.245	DXAL_2_Root	**
Dothideomycetes	75.1422	109.845	-				Leotiomycetes	178.811	318.943	DXAL_2_Root	***
Agaricomycetes	222.477	188.135	LZ_1_Root	***
Leotiomycetes	208.924	298.38	-
taxa	LZ_1_Soil	LZ_2_Soil	Enriched	Diff			taxa	DXAL_1_Soil	DXAL_2_Soil	Enriched	Diff
Rhizophydiomycetes	19.0021	15.2373	-				Tremellomycetes	65.2299	26.7306	DXAL_1_Soil	***
Orbiliomycetes	18.8672	16.6292	-				Mortierellomycetes	39.9653	42.7728	DXAL_2_Soil	***
Glomeromycetes	16.4734	24.7409	LZ_2_Soil	***			Pezizomycotina_cls_Incertae_sedis	75.6209	90.4193	DXAL_2_Soil	***
Tremellomycetes	48.4828	33.7919	LZ_1_Soil	***			Dothideomycetes	116.176	127.235	DXAL_2_Soil	***
Mortierellomycetes	44.2761	45.0914	-				Sordariomycetes	227.623	137.302	DXAL_1_Soil	***
Dothideomycetes	124.578	91.049	LZ_1_Soil	***			Eurotiomycetes	62.3786	143.783	DXAL_2_Soil	***
Sordariomycetes	153.065	92.3525	LZ_1_Soil	***			Agaricomycetes	61.8971	159.82	DXAL_2_Soil	***
Eurotiomycetes	118.215	97.017	LZ_1_Soil	*			Leotiomycetes	144.656	184.075	DXAL_2_Soil	***
Leotiomycetes	183.387	186.288	-
Agaricomycetes	169.987	278.718	LZ_2_Soil	***
