# Supplementary material for: The Effect of Plant Geographical Location and Developmental Stage on Root-Associated Microbiomes of Gymnadenia conopsea
Source: Front Microbiol. 2020 Jun 18;11:1257. doi: 10.3389/fmicb.2020.01257 (PMC7314937; doi:10.3389/fmicb.2020.01257)
Supplement: Supplementary file 2 [file Data_Sheet_2.zip › Table S14.XLSX]

## Sheet: Sheet1
Table S14 Relative abundances (‰) of different bacterial phyla and families in each group at different developmental stages. Hypothesis testing was carried out using Wilcoxon rank sum tests and corrected for multiple testing using the Benjamini-Hochberg method, * represent < 0.05, ** represent < 0.01, *** represent < 0.001. DXAL: Greater Khingan Mountains, LZ: Linzhi, 1: vegetative growth stage, …
Phyla	LZ_1_Root	LZ_2_Root	Enriched	Diff		Phyla	DXAL_1_Root	DXAL_2_Root	Enriched	Diff			Phyla	LZ_1_Soil	LZ_2_Soil	Enriched	Diff		Phyla	DXAL_1_Soil	DXAL_2_Soil	Enriched	Diff
TM7	42.041	19.9111	LZ_1_Root	***		Gemmatimonadetes	26.4027	12.0994	DXAL_1_Root	***			OD1	11.3547	15.6924	LZ_2_Soil	**		Firmicutes	28.0271	12.6737	DXAL_1_Soil	***
Firmicutes	38.7618	23.0636	LZ_1_Root	***		TM7	28.0612	17.7258	DXAL_1_Root	***			Planctomycetes	41.6537	17.4535	LZ_1_Soil	***		Nitrospirae	12.0372	14.0614	DXAL_2_Soil	*
Chloroflexi	50.3315	25.7314	LZ_1_Root	***		Chloroflexi	65.3835	21.0585	DXAL_1_Root	***			Chloroflexi	46.6331	39.7403	LZ_1_Soil	**		Planctomycetes	19.1941	28.1003	DXAL_2_Soil	**
Verrucomicrobia	58.0137	32.3386	LZ_1_Root	***		Actinobacteria	78.277	70.3921	-				TM7	39.354	44.1889	LZ_2_Soil	*		Gemmatimonadetes	39.8891	28.1676	DXAL_1_Soil	***
Actinobacteria	149.432	138.237	-			Verrucomicrobia	46.5334	71.2666	DXAL_2_Root	***			Bacteroidetes	56.6997	97.6411	LZ_2_Soil	***		TM7	31.0909	33.1318	-
Bacteroidetes	176.825	145.737	LZ_1_Root	*		Acidobacteria	139.106	158.15	DXAL_2_Root	**			Verrucomicrobia	52.4261	119.457	LZ_2_Soil	***		Chloroflexi	92.4051	50.3805	DXAL_1_Soil	***
Acidobacteria	167.44	220.684	LZ_2_Root	***		Bacteroidetes	199.728	183.688	-				Actinobacteria	255.617	195.251	LZ_1_Soil	***		Verrucomicrobia	38.0471	77.6689	DXAL_2_Soil	***
Proteobacteria	257.773	360.654	LZ_2_Root	***		Proteobacteria	323.125	410.683	DXAL_2_Root	***			Proteobacteria	253.217	198.529	LZ_1_Soil	***		Actinobacteria	69.668	98.7336	DXAL_2_Soil	***
													Acidobacteria	173.62	198.867	LZ_2_Soil	***		Bacteroidetes	138.687	132.103	-
																			Acidobacteria	174.565	186.019	DXAL_2_Soil	**
																			Proteobacteria	274.723	282.395	-
Families	LZ_1_Root	LZ_2_Root	Enriched	Diff		Families	DXAL_1_Root	DXAL_2_Root	Enriched	Diff			Families	LZ_1_Soil	LZ_2_Soil	Enriched	Diff		Families	DXAL_1_Soil	DXAL_2_Soil	Enriched	Diff
Cytophagaceae	53.4445	20.3687	LZ_1_Root	***		Ellin6075	30.9118	16.5856	DXAL_1_Root	***			Pseudonocardiaceae	17.9658	13.7817	LZ_1_Soil	***		Saprospiraceae	19.7519	10.4063	DXAL_1_Soil	***
Flavobacteriaceae	33.133	25.7474	-			Flavobacteriaceae	54.5415	20.8114	DXAL_1_Root	***			C111	37.9622	30.4876	LZ_1_Soil	***		Sphingobacteriaceae	18.9992	20.0054
Sphingobacteriaceae	31.2665	66.0542	LZ_2_Root	***		Cytophagaceae	54.6821	59.1401	DXAL_2_Root	*			Gaiellaceae	71.7577	49.1275	LZ_1_Soil	***		Cytophagaceae	44.5405	28.1978	DXAL_1_Soil	***
Chitinophagaceae	110.178	69.5947	LZ_1_Root	**		Sphingobacteriaceae	46.4418	70.2302	DXAL_2_Root	***			EB1017	62.7183	51.8381	LZ_1_Soil	**		Chitinophagaceae	104.044	120.781	DXAL_2_Soil	**
Ellin6075	30.2057	16.3991	LZ_1_Root	***		Chitinophagaceae	90.2263	73.7262	-				Polyangiaceae	16.8195	10.7428	LZ_1_Soil	**		Ellin6075	42.4542	25.4294	DXAL_1_Soil	***
Solibacteraceae	28.215	21.4345	-			Bradyrhizobiaceae	10.8243	12.9991	DXAL_2_Root	***			Coxiellaceae	12.9812	11.2404	-			Solibacteraceae	13.2703	30.2451	DXAL_2_Soil	***
Acidobacteriaceae	54.5358	158.151	LZ_2_Root	***		Caulobacteraceae	11.6755	19.1371	DXAL_2_Root	***			Rhodospirillaceae	21.2746	11.8053	LZ_1_Soil	***		Coxiellaceae	16.0691	11.5048	DXAL_1_Soil	***
Sinobacteraceae	14.0014	15.1939	LZ_2_Root	*		Rhizobiaceae	10.1992	19.3412	DXAL_2_Root	***			Syntrophobacteraceae	18.9398	16.4027	-			Xanthomonadaceae	18.5213	11.9466	DXAL_1_Soil	***
Caulobacteraceae	12.5758	18.9432	LZ_2_Root	**		Hyphomicrobiaceae	29.2297	23.9801	-				Comamonadaceae	26.7353	20.4157	LZ_1_Soil	***		Sphingomonadaceae	14.2644	12.2505	-
Rhodospirillaceae	16.8964	29.3595	LZ_2_Root	***		Sphingomonadaceae	24.5086	24.6763	DXAL_2_Root	*			Hyphomicrobiaceae	30.7058	27.947	-			Haliangiaceae	12.2159	12.5355	-
Hyphomicrobiaceae	40.6509	31.6103	-			Sinobacteraceae	22.8236	26.7994	DXAL_2_Root	***			RB40	37.5322	25.0154	LZ_1_Soil	***		Bdellovibrionaceae	12.5359	14.1642	-
Xanthomonadaceae	15.3276	39.166	LZ_2_Root	***		Oxalobacteraceae	24.6762	29.4477	DXAL_2_Root	*			Solibacteraceae	28.1228	44.9246	LZ_2_Soil	***		Sinobacteraceae	23.03	20.4493	-
Comamonadaceae	35.4694	56.9778	LZ_2_Root	***		Rhodospirillaceae	20.5008	32.0954	DXAL_2_Root	***			Koribacteraceae	36.686	60.0713	LZ_2_Soil	***		Comamonadaceae	25.9979	21.6631	DXAL_1_Soil	*
Rhizobiaceae	29.8412	57.4417	LZ_2_Root	***		Bdellovibrionaceae	12.5137	40.3294	DXAL_2_Root	***									Syntrophobacteraceae	18.9324	27.5604	DXAL_2_Soil	***
						Xanthomonadaceae	38.1768	47.8838	DXAL_2_Root	***									Hyphomicrobiaceae	36.8266	35.3887	-
						Comamonadaceae	46.6709	61.9922	DXAL_2_Root	***									Rhodospirillaceae	30.1662	38.5433	DXAL_2_Soil	***
