# Supplementary material for: The Effect of Plant Geographical Location and Developmental Stage on Root-Associated Microbiomes of Gymnadenia conopsea
Source: Front Microbiol. 2020 Jun 18;11:1257. doi: 10.3389/fmicb.2020.01257 (PMC7314937; doi:10.3389/fmicb.2020.01257)
Supplement: Supplementary file 2 [file Data_Sheet_2.zip › Table S2.XLSX]

## Sheet: Sheet1
Table S2 Table displaying sequencing information for each sample in the ITS sequencing samples. LZ: Linzhi, DXAL: Greater Khingan Mountains. 1: vegetative growth stage, 2: reproductive growth stage.
Num Non-singletons: 5193
Num total sequences: 12127858
Sample name	Location	Compartment	Developmental stage	Tag number	OTU number
D11	DXAL	Soil	1	115584	1182
D12	DXAL	Soil	1	125157	1149
D13	DXAL	Soil	1	110592	1190
D14	DXAL	Soil	1	110391	1001
D15	DXAL	Soil	1	110778	943
D21	DXAL	Soil	1	111436	1015
D22	DXAL	Soil	1	114463	983
D23	DXAL	Soil	1	118696	980
D24	DXAL	Soil	1	105052	934
D25	DXAL	Soil	1	99002	990
D31	DXAL	Soil	1	115867	1088
D32	DXAL	Soil	1	88668	991
D33	DXAL	Soil	1	93622	988
D34	DXAL	Soil	1	78576	905
D35	DXAL	Soil	1	97835	852
D41	DXAL	Soil	1	122009	1195
D42	DXAL	Soil	1	87236	1150
D43	DXAL	Soil	1	87546	1059
D44	DXAL	Soil	1	94976	1289
D45	DXAL	Soil	1	98807	1171
D51	DXAL	Soil	1	104181	1050
D52	DXAL	Soil	1	79694	770
D53	DXAL	Soil	1	71354	947
D54	DXAL	Soil	1	87651	996
D55	DXAL	Soil	1	116498	1315
DC11	DXAL	Root	1	77985	761
DC12	DXAL	Root	1	77128	676
DC13	DXAL	Root	1	86128	648
DC21	DXAL	Root	1	71470	586
DC22	DXAL	Root	1	72977	598
DC31	DXAL	Root	1	91089	858
DC32	DXAL	Root	1	94268	720
DC41	DXAL	Root	1	74658	721
DC42	DXAL	Root	1	57426	669
DC51	DXAL	Root	1	55337	536
DC52	DXAL	Root	1	60651	578
DG11	DXAL	Root	1	78698	361
DG12	DXAL	Root	1	90543	431
DG13	DXAL	Root	1	97822	599
DG21	DXAL	Root	1	79799	482
DG22	DXAL	Root	1	62056	465
DG23	DXAL	Root	1	55440	349
DG24	DXAL	Root	1	70171	389
DG31	DXAL	Root	1	71153	581
DG32	DXAL	Root	1	72929	707
DG33	DXAL	Root	1	94969	720
DG41	DXAL	Root	1	93816	470
DG42	DXAL	Root	1	85036	464
DG43	DXAL	Root	1	93639	626
DG44	DXAL	Root	1	88156	581
DG51	DXAL	Root	1	41817	279
DG52	DXAL	Root	1	57142	434
DG53	DXAL	Root	1	58438	731
DG54	DXAL	Root	1	63858	566
L11	LZ	Soil	1	104576	914
L12	LZ	Soil	1	80221	914
L13	LZ	Soil	1	96549	627
L14	LZ	Soil	1	106138	838
L15	LZ	Soil	1	88773	830
L21	LZ	Soil	1	89881	848
L22	LZ	Soil	1	80576	851
L23	LZ	Soil	1	76917	846
L24	LZ	Soil	1	72129	804
L25	LZ	Soil	1	86282	861
L31	LZ	Soil	1	85993	806
L32	LZ	Soil	1	222186	977
L33	LZ	Soil	1	72132	859
L34	LZ	Soil	1	70444	801
L35	LZ	Soil	1	182866	887
L41	LZ	Soil	1	123999	1143
L42	LZ	Soil	1	150420	1151
L43	LZ	Soil	1	133060	1155
L44	LZ	Soil	1	62686	1014
L45	LZ	Soil	1	84094	1030
L51	LZ	Soil	1	52553	783
L52	LZ	Soil	1	45908	738
L53	LZ	Soil	1	152942	1028
L54	LZ	Soil	1	54000	806
L55	LZ	Soil	1	90162	759
LC11	LZ	Root	1	88029	411
LC21	LZ	Root	1	55311	488
LC22	LZ	Root	1	66703	516
LC23	LZ	Root	1	66552	652
LC31	LZ	Root	1	72314	416
LC32	LZ	Root	1	62347	520
LC33	LZ	Root	1	57166	418
LC41	LZ	Root	1	61770	346
LC42	LZ	Root	1	70890	356
LC51	LZ	Root	1	73545	356
LG11	LZ	Root	1	79452	412
LG12	LZ	Root	1	72558	428
LG13	LZ	Root	1	89132	575
LG21	LZ	Root	1	76320	619
LG22	LZ	Root	1	80947	434
LG23	LZ	Root	1	89616	503
LG31	LZ	Root	1	74228	496
LG32	LZ	Root	1	63816	621
LG33	LZ	Root	1	65482	543
LG41	LZ	Root	1	63221	471
LG42	LZ	Root	1	67801	454
LG43	LZ	Root	1	75991	514
LG51	LZ	Root	1	63275	334
LG52	LZ	Root	1	60372	392
X11	DXAL	Soil	2	76612	811
X12	DXAL	Soil	2	62915	627
X13	DXAL	Soil	2	71637	533
X14	DXAL	Soil	2	80405	645
X15	DXAL	Soil	2	106143	497
X21	DXAL	Soil	2	110563	792
X22	DXAL	Soil	2	99696	742
X23	DXAL	Soil	2	92926	729
X24	DXAL	Soil	2	60928	789
X25	DXAL	Soil	2	74505	697
XC11	DXAL	Root	2	82956	228
XC12	DXAL	Root	2	84901	202
XC13	DXAL	Root	2	89066	232
XC21	DXAL	Root	2	89668	456
XC22	DXAL	Root	2	85561	520
XC23	DXAL	Root	2	64769	505
XG11	DXAL	Root	2	64227	147
XG12	DXAL	Root	2	70522	173
XG13	DXAL	Root	2	62360	180
XG21	DXAL	Root	2	92037	243
XG22	DXAL	Root	2	86292	369
XG23	DXAL	Root	2	97635	415
Z11	LZ	Soil	2	62709	823
Z12	LZ	Soil	2	54907	754
Z13	LZ	Soil	2	65314	832
Z14	LZ	Soil	2	50974	746
Z15	LZ	Soil	2	60259	840
Z31	LZ	Soil	2	93775	997
Z32	LZ	Soil	2	106551	894
Z33	LZ	Soil	2	103906	972
Z34	LZ	Soil	2	111255	1076
Z35	LZ	Soil	2	110027	948
ZC11	LZ	Root	2	81874	276
ZC12	LZ	Root	2	52691	239
ZC13	LZ	Root	2	48425	235
ZC21	LZ	Root	2	120040	319
ZG11	LZ	Root	2	66079	206
ZG12	LZ	Root	2	74241	178
ZG21	LZ	Root	2	43292	147
ZG22	LZ	Root	2	44394	163
ZG23	LZ	Root	2	39159	184
ZG24	LZ	Root	2	49067	300
