# Supplementary material for: The Effect of Plant Geographical Location and Developmental Stage on Root-Associated Microbiomes of Gymnadenia conopsea
Source: Front Microbiol. 2020 Jun 18;11:1257. doi: 10.3389/fmicb.2020.01257 (PMC7314937; doi:10.3389/fmicb.2020.01257)
Supplement: Supplementary file 2 [file Data_Sheet_2.zip › Table S3.XLSX]

## Sheet: Sheet1
Table S3 Table displaying sequencing information for each sample in the 16S rRNA sequencing samples. LZ: Linzhi, DXAL: Greater Khingan Mountains. 1: vegetative growth stage, 2: reproductive growth stage.
Num Non-singletons: 9712
Num total sequences: 5089623
Sample name	Location	Compartment	Developmental stage	Tag number	OTU number
D11	DXAL	Soil	1	46198	4195
D12	DXAL	Soil	1	56623	4537
D13	DXAL	Soil	1	45746	4320
D14	DXAL	Soil	1	33496	3606
D15	DXAL	Soil	1	46779	4165
D21	DXAL	Soil	1	30324	3528
D22	DXAL	Soil	1	40872	4018
D23	DXAL	Soil	1	47210	4372
D24	DXAL	Soil	1	57866	4563
D25	DXAL	Soil	1	29199	3445
D31	DXAL	Soil	1	68220	4827
D32	DXAL	Soil	1	54952	4180
D33	DXAL	Soil	1	49128	4376
D34	DXAL	Soil	1	81436	4732
D35	DXAL	Soil	1	42154	3901
D41	DXAL	Soil	1	41627	4066
D42	DXAL	Soil	1	62865	4576
D43	DXAL	Soil	1	97020	4995
D44	DXAL	Soil	1	68681	5073
D45	DXAL	Soil	1	49795	4327
D51	DXAL	Soil	1	36096	3953
D52	DXAL	Soil	1	37695	3705
D53	DXAL	Soil	1	38364	3922
D54	DXAL	Soil	1	41870	4184
D55	DXAL	Soil	1	65731	4704
DC11	DXAL	Root	1	50439	3604
DC12	DXAL	Root	1	26126	2501
DC13	DXAL	Root	1	30548	2508
DC21	DXAL	Root	1	26379	2216
DC22	DXAL	Root	1	16132	1777
DC31	DXAL	Root	1	24781	3040
DC32	DXAL	Root	1	25144	2793
DC41	DXAL	Root	1	22356	2731
DC42	DXAL	Root	1	15624	2372
DC51	DXAL	Root	1	17040	2011
DC52	DXAL	Root	1	26632	2858
DG11	DXAL	Root	1	32416	2725
DG12	DXAL	Root	1	25552	2557
DG13	DXAL	Root	1	28731	2758
DG21	DXAL	Root	1	10769	1072
DG22	DXAL	Root	1	15797	1535
DG23	DXAL	Root	1	41407	2563
DG24	DXAL	Root	1	5608	925
DG31	DXAL	Root	1	32765	3152
DG32	DXAL	Root	1	16533	2377
DG33	DXAL	Root	1	19971	2545
DG41	DXAL	Root	1	5809	971
DG42	DXAL	Root	1	3842	832
DG43	DXAL	Root	1	26919	2513
DG44	DXAL	Root	1	4083	1083
DG51	DXAL	Root	1	5798	1017
DG52	DXAL	Root	1	9291	1312
DG53	DXAL	Root	1	42621	3637
DG54	DXAL	Root	1	35183	2938
L11	LZ	Soil	1	113823	4035
L12	LZ	Soil	1	18019	2374
L13	LZ	Soil	1	70945	3510
L14	LZ	Soil	1	73185	3520
L15	LZ	Soil	1	89796	3730
L21	LZ	Soil	1	56692	3632
L22	LZ	Soil	1	49418	3529
L23	LZ	Soil	1	29614	2813
L24	LZ	Soil	1	102095	4072
L25	LZ	Soil	1	34278	3058
L31	LZ	Soil	1	30479	2906
L32	LZ	Soil	1	36441	2889
L33	LZ	Soil	1	62700	3817
L34	LZ	Soil	1	27024	2819
L35	LZ	Soil	1	25618	2733
L41	LZ	Soil	1	101814	3934
L42	LZ	Soil	1	126802	4051
L43	LZ	Soil	1	90872	3755
L44	LZ	Soil	1	75228	3417
L45	LZ	Soil	1	76438	3597
L51	LZ	Soil	1	99654	4332
L52	LZ	Soil	1	91573	4450
L53	LZ	Soil	1	47291	2604
L54	LZ	Soil	1	88667	4191
L55	LZ	Soil	1	90104	4164
LC11	LZ	Root	1	13145	1348
LC21	LZ	Root	1	15319	1706
LC22	LZ	Root	1	17678	2111
LC23	LZ	Root	1	22459	2226
LC31	LZ	Root	1	7137	1105
LC32	LZ	Root	1	9335	1197
LC33	LZ	Root	1	7763	1196
LC41	LZ	Root	1	9063	1043
LC42	LZ	Root	1	13447	1208
LC51	LZ	Root	1	9113	1298
LG11	LZ	Root	1	9806	1554
LG12	LZ	Root	1	13874	1823
LG13	LZ	Root	1	8873	1460
LG21	LZ	Root	1	18786	2102
LG22	LZ	Root	1	9467	1288
LG23	LZ	Root	1	7357	1199
LG31	LZ	Root	1	13622	1691
LG32	LZ	Root	1	5149	1081
LG33	LZ	Root	1	14840	1524
LG41	LZ	Root	1	11868	1553
LG42	LZ	Root	1	11106	1518
LG43	LZ	Root	1	20559	1747
LG51	LZ	Root	1	10939	1507
LG52	LZ	Root	1	7281	1188
X11	DXAL	Soil	2	54564	3785
X12	DXAL	Soil	2	55611	3667
X13	DXAL	Soil	2	48244	3290
X14	DXAL	Soil	2	41958	3194
X15	DXAL	Soil	2	54107	3285
X21	DXAL	Soil	2	21365	2801
X22	DXAL	Soil	2	56560	3333
X23	DXAL	Soil	2	47145	3567
X24	DXAL	Soil	2	46694	3780
X25	DXAL	Soil	2	51578	3527
XC11	DXAL	Root	2	31909	1705
XC12	DXAL	Root	2	17338	1018
XC13	DXAL	Root	2	26100	1466
XC21	DXAL	Root	2	7515	1019
XC22	DXAL	Root	2	9064	1361
XC23	DXAL	Root	2	12784	1504
XG11	DXAL	Root	2	1575	352
XG12	DXAL	Root	2	21108	983
XG13	DXAL	Root	2	11255	673
XG21	DXAL	Root	2	1281	371
XG22	DXAL	Root	2	4507	829
XG23	DXAL	Root	2	5836	886
Z11	LZ	Soil	2	31201	2755
Z12	LZ	Soil	2	58733	3654
Z13	LZ	Soil	2	46520	3529
Z14	LZ	Soil	2	16883	2268
Z15	LZ	Soil	2	46085	3426
Z31	LZ	Soil	2	57823	3522
Z32	LZ	Soil	2	51782	3226
Z33	LZ	Soil	2	27144	2570
Z34	LZ	Soil	2	51487	3429
Z35	LZ	Soil	2	39174	2992
ZC11	LZ	Root	2	12998	745
ZC12	LZ	Root	2	16453	933
ZC13	LZ	Root	2	11716	747
ZC21	LZ	Root	2	39687	1039
ZG11	LZ	Root	2	8373	550
ZG12	LZ	Root	2	3485	420
ZG21	LZ	Root	2	3576	353
ZG22	LZ	Root	2	3117	387
ZG23	LZ	Root	2	4019	471
ZG24	LZ	Root	2	20470	773
