# Supplementary material for: The Effect of Plant Geographical Location and Developmental Stage on Root-Associated Microbiomes of Gymnadenia conopsea
Source: Front Microbiol. 2020 Jun 18;11:1257. doi: 10.3389/fmicb.2020.01257 (PMC7314937; doi:10.3389/fmicb.2020.01257)
Supplement: Supplementary file 2 [file Data_Sheet_2.zip › Table S4.XLSX]

## Sheet: Sheet1
Table S4 PERMANOVA results using UniFrac as a distance metric for all experiments.
Fungal								bacterial
Weighted UniFrac								Weighted UniFrac
Factor	SumsOfSqs	MeanSqs	F.Model	R2	adjust p value			Factor	SumsOfSqs	MeanSqs	F.Model	R2	adjust p value
site x developmental stage	61.8709	20.6236	35.8046	0.432399	<0.001			site x developmental stage	3.38972	1.12991	26.5902	0.361328	<0.001
compartment x site x developmental stage	101.487	14.4982	47.7458	0.709266	<0.001			compartment x site x developmental stage	6.03916	0.862738	35.3653	0.643746	<0.001
site	38.9083	38.9083	53.4069	0.27192	<0.001			site	2.28787	2.28787	46.1225	0.243876	<0.001
developmental stage	13.0529	13.0529	14.3544	0.0912233	<0.001			developmental stage	0.73225	0.73225	12.1067	0.0780543	<0.001
compartment	29.1768	29.1768	36.6276	0.203909	<0.001			compartment	2.12473	2.12473	41.8706	0.226486	<0.001
developmental stage x compartment	44.9193	14.9731	21.506	0.313928	<0.001			developmental stage x compartment	3.09621	1.03207	23.1536	0.330041	<0.001
Unweighted UniFrac								Unweighted UniFrac
Factor	SumsOfSqs	MeanSqs	F.Model	R2	adjust p value			Factor	SumsOfSqs	MeanSqs	F.Model	R2	adjust p value
site x developmental stage	14.0176	4.67252	23.418	0.332557	<0.001			site x developmental stage	7.18881	2.39627	18.0152	0.277093	<0.001
compartment x site x developmental stage	19.4819	2.78313	16.8199	0.462196	<0.001			compartment x site x developmental stage	11.1339	1.59056	14.7137	0.429157	<0.001
site	8.56376	8.56376	36.4611	0.20317	<0.001			site	4.56014	4.56014	30.4954	0.175771	<0.001
developmental stage	3.02855	3.02855	11.07	0.0718503	<0.001			developmental stage	1.5227	1.5227	8.91631	0.0586923	<0.001
compartment	2.64862	2.64862	9.58813	0.0628367	<0.001			compartment	2.30481	2.30481	13.9426	0.0888388	<0.001
developmental stage x compartment	6.64662	2.21554	8.79871	0.157687	<0.001			developmental stage x compartment	4.3535	1.45117	9.47718	0.167805	<0.001
