# Supplementary material for: The Effect of Plant Geographical Location and Developmental Stage on Root-Associated Microbiomes of Gymnadenia conopsea
Source: Front Microbiol. 2020 Jun 18;11:1257. doi: 10.3389/fmicb.2020.01257 (PMC7314937; doi:10.3389/fmicb.2020.01257)
Supplement: Supplementary file 2 [file Data_Sheet_2.zip › Table S5.XLSX]

## Sheet: Sheet1
Table S5 Relative abundances of different fungal/bacterial phyla in each group. DXAL: Greater Khingan Mountains, LZ: Linzhi, 1: vegetative growth stage, 2: reproductive growth stage.
Kingdom	phylum	DXAL_1_Root	DXAL_1_Soil	DXAL_2_Root	DXAL_2_Soil	LZ_1_Root	LZ_1_Soil	LZ_2_Root	LZ_2_Soil
Fungi	Unclassified	18.1412	19.272	10.4645	9.0638	16.6513	7.19802	21.6651	7.01076
	Ascomycota	58.8635	55.0905	65.7869	59.232	53.3602	55.8907	55.9852	53.5776
	Basidiomycota	14.695	13.9661	18.9854	21.6334	21.2609	23.5536	15.9622	25.3024
	Mortierellomycota	2.99023	2.97593	2.25268	3.14927	4.24654	4.28558	4.00117	4.65287
	Chytridiomycota	2.90637	5.36592	1.25049	3.80007	2.26825	4.20771	1.18721	4.1347
	Others(<0.5%)	1.39991	1.84355	0.414931	1.02239	0.477787	0.974226	0.265467	0.947094
	Glomeromycota	0.223006	0.331656	0.074864	0.484859	0.892028	2.45349	0.16523	2.60289
	Mucoromycota	0.399929	0.533073	0.770333	1.51068	0.479339	0.928121	0.589713	0.907087
	Entorrhizomycota	0	0	0	0.062106	0.361135	0.485455	0.178627	0.853056
	Aphelidiomycota	0.380876	0.621337	0	0.041327	0.002511	0.023112	0	0.011562
bacteria	Unclassified	0.501991	0.785312	0.413691	0.821608	0.721353	0.862857	0.790738	0.977663
	Proteobacteria	34.1019	29.21	40.8663	29.7961	31.5937	30.7509	38.5279	28.8158
	Bacteroidetes	19.0075	13.9301	17.5846	12.7919	15.6512	8.865	15.8018	11.2607
	Acidobacteria	11.7348	15.336	12.1729	16.0091	11.9023	13.7279	13.8388	14.8441
	Actinobacteria	8.34009	7.57309	8.97017	9.51567	12.3614	13.497	12.5516	11.0288
	Verrucomicrobia	4.77827	4.15963	6.31812	6.35823	6.08841	3.82884	4.87033	6.6748
	Chloroflexi	5.98516	8.50524	3.01301	6.14501	3.88191	5.0851	2.02864	4.83674
	TM7	3.0329	3.1924	2.32844	3.5185	4.8732	5.10596	3.70148	5.02323
	Planctomycetes	1.95411	2.30812	1.83073	3.22988	3.50591	5.64337	1.87321	3.919
	Gemmatimonadetes	2.38307	3.76923	1.12866	2.84778	1.02606	1.72031	0.393409	1.81002
	Firmicutes	1.39104	2.31885	0.573435	1.19616	2.40473	2.08801	1.26499	1.8919
	Others(<0.5%)	1.25104	1.73849	1.24175	1.62177	1.31415	1.90582	1.00371	2.18561
	OD1	1.6846	2.17018	0.448851	0.955788	1.24753	1.94476	0.969912	1.90217
	Chlamydiae	0.620122	0.592501	0.457118	0.538984	1.30796	1.81759	0.843543	1.45442
	Cyanobacteria	0.853692	1.16292	1.11578	0.808758	0.581927	0.676379	0.634408	0.979172
	Elusimicrobia	0.56933	0.701578	0.375116	0.910133	0.655362	0.907431	0.220952	1.09309
	Nitrospirae	0.652298	0.944748	0.528932	1.13874	0.116218	0.448218	0.077021	0.273835
	TM6	0.377083	0.436572	0.308557	0.51307	0.483731	0.513326	0.446003	0.532481
	Chlorobi	0.537492	0.787337	0.192245	0.610323	0.129652	0.171767	0.092547	0.243038
	WS3	0.24349	0.377692	0.131699	0.672514	0.153403	0.439416	0.068973	0.253453
