# Supplementary material for: The Effect of Plant Geographical Location and Developmental Stage on Root-Associated Microbiomes of Gymnadenia conopsea
Source: Front Microbiol. 2020 Jun 18;11:1257. doi: 10.3389/fmicb.2020.01257 (PMC7314937; doi:10.3389/fmicb.2020.01257)
Supplement: Supplementary file 2 [file Data_Sheet_2.zip › Table S6.XLSX]

## Sheet: Sheet1
Table S6 Relative abundances of different fungal/bacterial classes in each group. DXAL: Greater Khingan Mountains, LZ: Linzhi, 1: vegetative growth stage, 2: reproductive growth stage.
Kingdom	class	DXAL_1_Root	DXAL_1_Soil	DXAL_2_Root	DXAL_2_Soil	LZ_1_Root	LZ_1_Soil	LZ_2_Root	LZ_2_Soil
Fungi	Unclassified	25.2879	26.8039	16.2566	14.8027	22.5972	15.6339	25.4363	15.2804
	Leotiomycetes	12.7769	10.3397	20.8941	12.9123	17.2296	13.7136	22.6583	14.2737
	Agaricomycetes	5.01371	5.95289	11.4171	16.4918	14.7443	17.0658	9.88484	19.6162
	Dothideomycetes	13.4473	10.2517	14.6033	9.76909	9.51547	9.83834	11.5901	8.78116
	Sordariomycetes	13.8592	14.1287	6.71306	8.60364	8.45649	12.2959	7.53008	9.55464
	Eurotiomycetes	5.36788	4.34488	12.3419	9.29979	7.7095	6.47551	7.14539	6.60285
	Tremellomycetes	5.67373	4.35535	4.42603	2.29057	4.01569	3.11189	4.4203	2.61709
	Mortierellomycetes	2.77887	2.78925	2.24176	3.04157	4.00427	3.95233	3.94089	4.35785
	Pezizomycotina_cls_Incertae_sedis	4.375	6.85225	1.11416	7.59719	0.581155	1.21833	0.390128	1.56981
	Others(<0.5%)	2.54441	2.96361	2.27391	2.69051	2.3642	3.62495	1.34585	3.20039
	Pezizomycetes	1.7893	2.71531	1.32671	1.02362	1.52373	2.03598	0.607464	1.73639
	Orbiliomycetes	0.836986	1.0652	0.657561	0.813412	1.38916	1.82408	1.48268	1.6644
	Microbotryomycetes	1.61616	0.809479	1.16462	0.777747	1.02914	1.06007	0.974972	1.20538
	Glomeromycetes	0.197196	0.309389	0.059854	0.445531	0.566976	1.71075	0.131166	1.97899
	Rhizophydiomycetes	0.487306	0.846805	0.064631	0.413443	0.720384	1.28995	0.075571	1.27355
	Geoglossomycetes	0.00315	0.014325	0.490116	1.61997	0.78358	0.757657	0.270746	0.860438
	Lecanoromycetes	0.368998	0.357953	0.66756	0.808054	0.48939	0.657439	0.250837	0.849419
	Spizellomycetes	0.926631	1.70995	0.119914	0.597905	0.051153	0.285594	0.179613	0.29452
	Archaeorhizomycetes	0	0.008162	0.423443	1.05929	0.605846	0.565118	0.340864	0.792246
	Synchytriomycetes	0.0088	0.019312	0.58964	1.30879	0.412378	0.397862	0.559966	0.394051
	GS37	0.794769	0.702975	0.270148	0.544349	0.098571	0.205554	0.083241	0.357136
	Xylonomycetes	0.006967	0.01117	0.876682	0.781392	0.143431	0.334992	0.13733	0.445418
	Umbelopsidomycetes	0.050011	0.125142	0.609876	1.07924	0.086551	0.209099	0.210886	0.228156
	Saccharomycetes	0.641926	0.74703	0.300394	0.379712	0.104506	0.15443	0.109538	0.094287
	Wallemiomycetes	0.395099	0.602211	0.054705	0.305423	0.102992	0.24442	0	0.377518
	Entorrhizomycetes	0	0	0	0.062106	0.361135	0.485455	0.178627	0.853056
	Endogonomycetes	0.025754	0.026631	0.037585	0.274237	0.246388	0.586504	0.047119	0.493541
	Lobulomycetes	0.358189	0.561995	0.004732	0.165339	0.064337	0.241293	0.017279	0.235833
	Aphelidiomycetes	0.367917	0.584704	0	0.041327	0.002511	0.023112	0	0.011562
bacteria	Unclassified	2.38782	2.83331	2.15345	3.00295	2.25378	2.93062	1.8122	3.24332
	Alphaproteobacteria	12.276	8.76921	16.2413	8.74202	12.9106	9.47682	18.3235	9.39277
	Others(<1.0%)	11.3062	15.0665	7.74752	13.9076	9.94322	13.3863	6.4537	12.5306
	Betaproteobacteria	9.16301	6.84397	8.94582	6.80168	7.94069	7.47412	8.80363	6.97781
	Deltaproteobacteria	6.41762	8.42678	8.97428	9.59863	5.17735	8.11757	4.44291	7.46813
	Saprospirae	6.6883	6.72157	5.91556	6.63741	5.66373	4.12035	5.88737	5.44696
	Gammaproteobacteria	5.82226	4.70369	6.40524	4.15529	5.11491	5.1199	6.78224	4.46965
	Sphingobacteriia	5.60341	2.99941	5.84053	3.16733	5.68016	2.47498	6.71241	2.99426
	Actinobacteria	3.86385	3.23157	3.92976	3.28705	4.55802	4.5975	6.88069	3.93142
	Acidobacteria-6	4.69349	5.84186	2.04766	4.60795	2.86536	5.11865	1.29192	4.1475
	Thermoleophilia	1.9355	1.91087	2.43078	2.78272	3.8304	4.46672	2.79502	3.22793
	TM7-1	2.05727	2.39159	1.54857	2.68845	3.74885	3.95273	2.84703	4.01413
	Acidimicrobiia	2.25882	2.09901	2.11599	2.57414	3.42122	3.54248	2.56411	3.19108
	Solibacteres	1.7589	2.02302	2.33992	2.58619	2.70015	2.49339	3.23684	3.48213
	Acidobacteriia	0.607491	0.525712	3.57516	1.55913	2.8458	1.76326	6.15824	2.46476
	Cytophagia	3.44331	2.33245	4.33207	1.74907	2.82899	1.23684	1.93017	1.58499
	Anaerolineae	3.60903	5.10266	1.62297	2.92201	1.66024	1.89665	0.483066	2.03435
	Spartobacteria	1.68178	1.90266	3.05854	3.75888	2.28029	1.7631	1.56301	3.06348
	Chloracidobacteria	2.96531	4.33813	2.61931	3.91665	1.27475	1.42274	0.803504	1.63458
	Planctomycetia	0.651591	0.761284	1.21738	1.91296	2.47077	3.29822	1.5155	2.48168
	Flavobacteriia	2.92758	1.47611	1.17279	0.762593	1.20326	0.767966	1.14631	0.809941
	Pedosphaerae	0.910039	1.07562	0.967739	1.31796	1.62564	1.12776	1.06794	2.05229
	Gemmatimonadetes	1.45092	2.30287	0.610815	1.78761	0.701622	1.09651	0.282061	1.2847
	Bacilli	0.784938	1.35608	0.426678	0.762148	1.89285	1.60712	1.07768	1.34664
	Chlamydiia	0.620122	0.592501	0.457118	0.538984	1.30796	1.81759	0.843543	1.45442
	DA052	0.050326	0.095402	0.720287	0.626836	1.07872	1.07574	1.86197	1.47421
	SM2F11	0.879042	1.22281	0.168827	0.532664	0.547394	0.783934	0.420293	0.907751
	Elusimicrobia	0.523911	0.622083	0.375116	0.864822	0.65013	0.895275	0.220952	1.04476
	Phycisphaerae	0.643434	0.75371	0.204067	0.568705	0.546732	1.16196	0.228914	0.665084
	Methylacidiphilae	0.271273	0.107842	1.01586	0.401867	0.644272	0.209862	1.21999	0.428728
	Nitrospira	0.652298	0.944748	0.528932	1.13874	0.116218	0.448218	0.077021	0.273835
	Verrucomicrobiae	1.0951	0.624982	0.289978	0.338986	0.515969	0.3551	0.266325	0.476095
