# Supplementary material for: The Effect of Plant Geographical Location and Developmental Stage on Root-Associated Microbiomes of Gymnadenia conopsea
Source: Front Microbiol. 2020 Jun 18;11:1257. doi: 10.3389/fmicb.2020.01257 (PMC7314937; doi:10.3389/fmicb.2020.01257)
Supplement: Supplementary file 2 [file Data_Sheet_2.zip › Table S7.XLSX]

## Sheet: Sheet1
Table S7 Comparisons of classes differential abundance between compartments in each group from fungal communities. Hypothesis testing was carried out using Wilcoxon rank sum tests and corrected for multiple testing using the Benjamini-Hochberg method. DXAL: Greater Khingan Mountains, LZ: Linzhi, 1: vegetative growth stage, 2: reproductive growth stage.
Taxa	Comp1	Comp1_Mean_RelativeAbundance	Comp2	Comp2_Mean_RelativeAbundance	enriched	p value	q value
Aphelidiomycetes	DXAL_1_Root	0.00367917	DXAL_1_Soil	0.00584704	DXAL_1_Soil	1.34805e-07	1.52137e-06
Archaeorhizomycetes	DXAL_1_Root	0	DXAL_1_Soil	8.1618e-05	DXAL_1_Soil	0.00268535	0.00662946
Dothideomycetes	DXAL_1_Root	0.134473	DXAL_1_Soil	0.102517	DXAL_1_Root	1.3479e-05	7.09892e-05
Eurotiomycetes	DXAL_1_Root	0.0536788	DXAL_1_Soil	0.0434488	DXAL_1_Root	1.06114e-09	5.66776e-08
GS35	DXAL_1_Root	5.5099e-05	DXAL_1_Soil	0.000237377	DXAL_1_Soil	0.00381521	0.00913339
GS37	DXAL_1_Root	0.00794769	DXAL_1_Soil	0.00702975	DXAL_1_Root	0.0192158	0.0353034
Laboulbeniomycetes	DXAL_1_Root	0.00038685	DXAL_1_Soil	0.000743051	DXAL_1_Soil	0.000397718	0.00125679
Leotiomycetes	DXAL_1_Root	0.127769	DXAL_1_Soil	0.103397	DXAL_1_Root	2.44157e-09	5.66776e-08
Orbiliomycetes	DXAL_1_Root	0.00836986	DXAL_1_Soil	0.010652	DXAL_1_Soil	0.00848814	0.0176464
Pezizomycetes	DXAL_1_Root	0.017893	DXAL_1_Soil	0.0271531	DXAL_1_Soil	3.37278e-05	0.000140236
Pezizomycotina_cls_Incertae_sedis	DXAL_1_Root	0.04375	DXAL_1_Soil	0.0685225	DXAL_1_Soil	1.48871e-09	5.66776e-08
Taphrinomycetes	DXAL_1_Root	0.00118685	DXAL_1_Soil	8.3855e-05	DXAL_1_Root	0.000554332	0.00168432
Basidiobolomycetes	DXAL_1_Root	0.000373937	DXAL_1_Soil	0.00101034	DXAL_1_Soil	0.00102966	0.00290511
Agaricomycetes	DXAL_1_Root	0.0501371	DXAL_1_Soil	0.0595289	DXAL_1_Soil	9.18245e-06	5.18153e-05
Atractiellomycetes	DXAL_1_Root	0.000149579	DXAL_1_Soil	0.000305256	DXAL_1_Soil	0.0110302	0.0223433
Cystobasidiomycetes	DXAL_1_Root	0.00267646	DXAL_1_Soil	0.00127762	DXAL_1_Root	0.00822013	0.0175511
Geminibasidiomycetes	DXAL_1_Root	0.000983555	DXAL_1_Soil	0.00181125	DXAL_1_Soil	0.000150367	0.000516477
Malasseziomycetes	DXAL_1_Root	0.000326167	DXAL_1_Soil	1.4341e-05	DXAL_1_Root	0.00591069	0.0133413
Microbotryomycetes	DXAL_1_Root	0.0161616	DXAL_1_Soil	0.00809479	DXAL_1_Root	1.14757e-08	1.81316e-07
Tremellomycetes	DXAL_1_Root	0.0567373	DXAL_1_Soil	0.0435535	DXAL_1_Root	1.95918e-05	9.67343e-05
Tritirachiomycetes	DXAL_1_Root	0	DXAL_1_Soil	0.000131009	DXAL_1_Soil	0.0130038	0.0250562
Ustilaginomycetes	DXAL_1_Root	0.000222751	DXAL_1_Soil	0.000523543	DXAL_1_Soil	0.00150006	0.00395017
Wallemiomycetes	DXAL_1_Root	0.00395099	DXAL_1_Soil	0.00602211	DXAL_1_Soil	2.5773e-05	0.000119769
Chytridiomycetes	DXAL_1_Root	0.00126103	DXAL_1_Soil	0.00254633	DXAL_1_Soil	5.48616e-05	0.000216703
GS14	DXAL_1_Root	0	DXAL_1_Soil	5.5969e-05	DXAL_1_Soil	0.0130038	0.0250562
Lobulomycetes	DXAL_1_Root	0.00358189	DXAL_1_Soil	0.00561995	DXAL_1_Soil	0.000672884	0.00196881
Polychytriomycetes	DXAL_1_Root	0.000386478	DXAL_1_Soil	0.000696285	DXAL_1_Soil	0.0183874	0.0345859
Rhizophlyctidomycetes	DXAL_1_Root	0.000298989	DXAL_1_Soil	0.00113804	DXAL_1_Soil	1.87353e-06	1.34554e-05
Rhizophydiomycetes	DXAL_1_Root	0.00487306	DXAL_1_Soil	0.00846805	DXAL_1_Soil	4.28184e-06	2.60204e-05
Spizellomycetes	DXAL_1_Root	0.00926631	DXAL_1_Soil	0.0170995	DXAL_1_Soil	1.77663e-08	2.33922e-07
Glomeromycetes	DXAL_1_Root	0.00197196	DXAL_1_Soil	0.00309389	DXAL_1_Soil	0.00133025	0.00362377
GS19	DXAL_1_Root	0	DXAL_1_Soil	0.000347436	DXAL_1_Soil	2.20636e-07	2.17878e-06
Umbelopsidomycetes	DXAL_1_Root	0.000500108	DXAL_1_Soil	0.00125143	DXAL_1_Soil	0.000111707	0.000401131
Olpidiomycetes	DXAL_1_Root	0.00122947	DXAL_1_Soil	0.00199224	DXAL_1_Soil	0.00775455	0.0170169
Aphelidiomycetes	DXAL_2_Root	0	DXAL_2_Soil	0.000413268	DXAL_2_Soil	0.00286027	0.0149143
Archaeorhizomycetes	DXAL_2_Root	0.00423443	DXAL_2_Soil	0.0105929	DXAL_2_Soil	0.00723783	0.0324482
Dothideomycetes	DXAL_2_Root	0.246033	DXAL_2_Soil	0.0976909	DXAL_2_Root	0.00895699	0.0344137
Geoglossomycetes	DXAL_2_Root	0.00490226	DXAL_2_Soil	0.0161997	DXAL_2_Soil	1.23715e-05	0.000301041
Leotiomycetes	DXAL_2_Root	0.208941	DXAL_2_Soil	0.129123	DXAL_2_Root	3.09288e-06	0.00011289
Pezizomycotina_cls_Incertae_sedis	DXAL_2_Root	0.0222426	DXAL_2_Soil	0.0759719	DXAL_2_Soil	8.57436e-05	0.00125186
Sordariomycetes	DXAL_2_Root	0.0672306	DXAL_2_Soil	0.0860364	DXAL_2_Soil	0.000600019	0.00517062
Taphrinomycetes	DXAL_2_Root	0.00280336	DXAL_2_Soil	0.000121471	DXAL_2_Root	0.00149531	0.00992341
Agaricomycetes	DXAL_2_Root	0.224271	DXAL_2_Soil	0.164918	DXAL_2_Soil	3.09288e-06	0.00011289
Tremellomycetes	DXAL_2_Root	0.0442603	DXAL_2_Soil	0.0229057	DXAL_2_Root	0.0111529	0.0387697
Chytridiomycetes	DXAL_2_Root	0.0007804	DXAL_2_Soil	0.00246882	DXAL_2_Soil	0.00621592	0.0302508
Lobulomycetes	DXAL_2_Root	4.7323e-05	DXAL_2_Soil	0.00165339	DXAL_2_Soil	5.09076e-05	0.000929065
Rhizophydiomycetes	DXAL_2_Root	0.000646307	DXAL_2_Soil	0.00413443	DXAL_2_Soil	0.000337314	0.0035177
Spizellomycetes	DXAL_2_Root	0.00229924	DXAL_2_Soil	0.00597905	DXAL_2_Soil	0.0016333	0.0099359
Entorrhizomycetes	DXAL_2_Root	0	DXAL_2_Soil	0.00062106	DXAL_2_Soil	0.000935671	0.0068304
Fungi_cls_Incertae_sedis	DXAL_2_Root	0	DXAL_2_Soil	0.000592423	DXAL_2_Soil	0.0080754	0.0327502
Glomeromycetes	DXAL_2_Root	0.000598538	DXAL_2_Soil	0.00445531	DXAL_2_Soil	0.000150512	0.00183123
Mortierellomycetes	DXAL_2_Root	0.0224276	DXAL_2_Soil	0.0304157	DXAL_2_Soil	0.0111529	0.0387697
Aphelidiomycetes	LZ_1_Root	2.5112e-05	LZ_1_Soil	0.000231121	LZ_1_Soil	0.00184716	0.00490452
Eurotiomycetes	LZ_1_Root	0.077095	LZ_1_Soil	0.064755	LZ_1_Root	0.00373221	0.00898063
GS35	LZ_1_Root	0.000923883	LZ_1_Soil	0.00200673	LZ_1_Soil	0.000398831	0.00127958
GS37	LZ_1_Root	0.00098571	LZ_1_Soil	0.00205554	LZ_1_Soil	0.000374214	0.0012528
Leotiomycetes	LZ_1_Root	0.172296	LZ_1_Soil	0.137136	LZ_1_Root	3.2747e-08	4.20254e-07
Orbiliomycetes	LZ_1_Root	0.0138916	LZ_1_Soil	0.0182408	LZ_1_Soil	0.000165838	0.000591064
Pezizomycetes	LZ_1_Root	0.0152373	LZ_1_Soil	0.0203598	LZ_1_Soil	7.39807e-08	6.32946e-07
Pezizomycotina_cls_Incertae_sedis	LZ_1_Root	0.00581155	LZ_1_Soil	0.0121833	LZ_1_Soil	9.65466e-09	1.85852e-07
Sordariomycetes	LZ_1_Root	0.0845649	LZ_1_Soil	0.122959	LZ_1_Soil	6.01215e-13	2.31468e-11
Xylonomycetes	LZ_1_Root	0.00143431	LZ_1_Soil	0.00334992	LZ_1_Soil	0.000168875	0.000591064
Basidiobolomycetes	LZ_1_Root	0	LZ_1_Soil	0.000338846	LZ_1_Soil	2.65045e-05	0.00012005
Agaricomycetes	LZ_1_Root	0.147443	LZ_1_Soil	0.170658	LZ_1_Soil	2.16033e-07	1.38621e-06
Atractiellomycetes	LZ_1_Root	0.00036637	LZ_1_Soil	0.000811365	LZ_1_Soil	0.00393471	0.00918099
Geminibasidiomycetes	LZ_1_Root	0.00190305	LZ_1_Soil	0.00312395	LZ_1_Soil	0.00901901	0.0182754
Tremellomycetes	LZ_1_Root	0.0401568	LZ_1_Soil	0.0311189	LZ_1_Root	1.15508e-06	6.84164e-06
Wallemiomycetes	LZ_1_Root	0.00102992	LZ_1_Soil	0.0024442	LZ_1_Soil	0.000923144	0.00263267
GS14	LZ_1_Root	0	LZ_1_Soil	0.000178372	LZ_1_Soil	0.00300281	0.0074586
Lobulomycetes	LZ_1_Root	0.000643368	LZ_1_Soil	0.00241293	LZ_1_Soil	7.04082e-06	3.3884e-05
Polychytriomycetes	LZ_1_Root	0.000603369	LZ_1_Soil	0.00152657	LZ_1_Soil	4.91299e-05	0.00018915
Rhizophlyctidomycetes	LZ_1_Root	0	LZ_1_Soil	0.000486431	LZ_1_Soil	1.6586e-06	9.12227e-06
Rhizophydiomycetes	LZ_1_Root	0.00720384	LZ_1_Soil	0.0128995	LZ_1_Soil	4.56103e-08	4.38999e-07
Spizellomycetes	LZ_1_Root	0.000511526	LZ_1_Soil	0.00285594	LZ_1_Soil	1.87627e-07	1.31339e-06
Fungi_cls_Incertae_sedis	LZ_1_Root	0.000422488	LZ_1_Soil	0.00121804	LZ_1_Soil	0.00715842	0.0148972
Archaeosporomycetes	LZ_1_Root	0.00258065	LZ_1_Soil	0.0048489	LZ_1_Soil	0.00258942	0.00664619
Glomeromycetes	LZ_1_Root	0.00566976	LZ_1_Soil	0.0171075	LZ_1_Soil	2.89533e-11	7.43134e-10
Paraglomeromycetes	LZ_1_Root	0.000669875	LZ_1_Soil	0.00257848	LZ_1_Soil	4.57226e-06	2.3471e-05
GS19	LZ_1_Root	0.000126272	LZ_1_Soil	0.000504661	LZ_1_Soil	0.000439465	0.00131986
Kickxellomycetes	LZ_1_Root	0	LZ_1_Soil	0.000151324	LZ_1_Soil	0.00606698	0.0133474
Endogonomycetes	LZ_1_Root	0.00246388	LZ_1_Soil	0.00586504	LZ_1_Soil	3.31861e-05	0.000141963
Umbelopsidomycetes	LZ_1_Root	0.000865506	LZ_1_Soil	0.00209099	LZ_1_Soil	0.000445668	0.00131986
Olpidiomycetes	LZ_1_Root	0.000278673	LZ_1_Soil	0.00059099	LZ_1_Soil	0.00175201	0.00481804
Archaeorhizomycetes	LZ_2_Root	0.00340864	LZ_2_Soil	0.00792246	LZ_2_Soil	0.00719692	0.0136557
Dothideomycetes	LZ_2_Root	0.225901	LZ_2_Soil	0.0878226	LZ_2_Root	0.00208924	0.0054576
GS35	LZ_2_Root	0	LZ_2_Soil	0.000743279	LZ_2_Soil	0.00221254	0.0054576
GS37	LZ_2_Root	0.000832424	LZ_2_Soil	0.00357236	LZ_2_Soil	0.00102874	0.00304506
Geoglossomycetes	LZ_2_Root	0.00270747	LZ_2_Soil	0.00860437	LZ_2_Soil	0.000571777	0.00192325
Lecanoromycetes	LZ_2_Root	0.00250837	LZ_2_Soil	0.00849429	LZ_2_Soil	0.0040687	0.00940888
Leotiomycetes	LZ_2_Root	0.226583	LZ_2_Soil	0.242737	LZ_2_Root	1.08251e-05	0.000160211
Pezizomycetes	LZ_2_Root	0.00607464	LZ_2_Soil	0.0273639	LZ_2_Soil	1.08251e-05	0.000160211
Pezizomycotina_cls_Incertae_sedis	LZ_2_Root	0.00390228	LZ_2_Soil	0.0256983	LZ_2_Soil	7.57756e-05	0.000700924
Sordariomycetes	LZ_2_Root	0.0753008	LZ_2_Soil	0.0955464	LZ_2_Soil	0.0232306	0.0390697
Xylonomycetes	LZ_2_Root	0.0023733	LZ_2_Soil	0.00445428	LZ_2_Soil	0.0033629	0.00802756
Agaricomycetes	LZ_2_Root	0.0988484	LZ_2_Soil	0.296262	LZ_2_Soil	1.08251e-05	0.000160211
Agaricostilbomycetes	LZ_2_Root	0.000557387	LZ_2_Soil	0.00363982	LZ_2_Soil	0.00203602	0.0054576
Cystobasidiomycetes	LZ_2_Root	0.000424425	LZ_2_Soil	0.0028383	LZ_2_Soil	0.00436329	0.00978435
Spiculogloeomycetes	LZ_2_Root	0	LZ_2_Soil	0.000563824	LZ_2_Soil	0.00597196	0.0122757
Tremellomycetes	LZ_2_Root	0.044203	LZ_2_Soil	0.0262709	LZ_2_Root	1.08251e-05	0.000160211
Wallemiomycetes	LZ_2_Root	0	LZ_2_Soil	0.00377528	LZ_2_Soil	6.38644e-05	0.000675138
Chytridiomycetes	LZ_2_Root	0.000658296	LZ_2_Soil	0.00237445	LZ_2_Soil	0.00705092	0.0136557
Lobulomycetes	LZ_2_Root	0.000272793	LZ_2_Soil	0.00235833	LZ_2_Soil	0.00016688	0.000771821
Polychytriomycetes	LZ_2_Root	0	LZ_2_Soil	0.000579044	LZ_2_Soil	0.000231246	0.000855609
Rhizophlyctidomycetes	LZ_2_Root	0	LZ_2_Soil	0.00207752	LZ_2_Soil	0.000231246	0.000855609
Rhizophydiomycetes	LZ_2_Root	0.000755724	LZ_2_Soil	0.0227355	LZ_2_Soil	0.00013173	0.000771821
Spizellomycetes	LZ_2_Root	0.00279623	LZ_2_Soil	0.0029452	LZ_2_Soil	0.0168402	0.0289808
Entorrhizomycetes	LZ_2_Root	0.00278627	LZ_2_Soil	0.00853056	LZ_2_Soil	0.000163049	0.000771821
Archaeosporomycetes	LZ_2_Root	0.000270322	LZ_2_Soil	0.00402797	LZ_2_Soil	0.000121165	0.000771821
Glomeromycetes	LZ_2_Root	0.00232266	LZ_2_Soil	0.0297899	LZ_2_Soil	0.000149393	0.000771821
Paraglomeromycetes	LZ_2_Root	0.000270322	LZ_2_Soil	0.00222205	LZ_2_Soil	0.000420701	0.00148247
GS19	LZ_2_Root	0	LZ_2_Soil	0.000327928	LZ_2_Soil	0.00597196	0.0122757
Kickxellomycetes	LZ_2_Root	0	LZ_2_Soil	0.000277492	LZ_2_Soil	0.00597196	0.0122757
Endogonomycetes	LZ_2_Root	0.000472294	LZ_2_Soil	0.00493541	LZ_2_Soil	0.000110671	0.000771821
Olpidiomycetes	LZ_2_Root	0	LZ_2_Soil	0.000585752	LZ_2_Soil	0.00221254	0.0054576
Rozellomycotina_cls_Incertae_sedis	LZ_2_Root	0.000788753	LZ_2_Soil	0.00422707	LZ_2_Soil	0.00119059	0.00338859
Zoopagomycetes	LZ_2_Root	0	LZ_2_Soil	0.000942982	LZ_2_Soil	6.38644e-05	0.000675138
