# Supplementary material for: The Effect of Plant Geographical Location and Developmental Stage on Root-Associated Microbiomes of Gymnadenia conopsea
Source: Front Microbiol. 2020 Jun 18;11:1257. doi: 10.3389/fmicb.2020.01257 (PMC7314937; doi:10.3389/fmicb.2020.01257)
Supplement: Supplementary file 2 [file Data_Sheet_2.zip › Table S8.XLSX]

## Sheet: Sheet1
Table S8 Comparisons of classes differential abundance between compartments in each group from bacterial communities. Hypothesis testing was carried out using Wilcoxon rank sum tests and corrected for multiple testing using the Benjamini-Hochberg method. DXAL: Greater Khingan Mountains, LZ: Linzhi, 1: vegetative growth stage, 2: reproductive growth stage.
Taxa	Comp1	Comp1_Mean_RelativeAbundance	Comp2	Comp2_Mean_RelativeAbundance	enriched	p value	q value
ABS_6	DXAL_1_Root	2.8605e-05	DXAL_1_Soil	0.00010957	DXAL_1_Soil	0.00151346	0.00323022
JG37_AG_4	DXAL_1_Root	0	DXAL_1_Soil	5.5977e-05	DXAL_1_Soil	0.000512532	0.00128583
AT_s54	DXAL_1_Root	9.1502e-05	DXAL_1_Soil	0.000209947	DXAL_1_Soil	0.000344087	0.000911193
Acidobacteria_6	DXAL_1_Root	0.0469349	DXAL_1_Soil	0.0584186	DXAL_1_Soil	4.13127e-06	1.79022e-05
BPC102	DXAL_1_Root	0.00053554	DXAL_1_Soil	0.000968544	DXAL_1_Soil	3.1241e-05	0.000111687
Chloracidobacteria	DXAL_1_Root	0.0296531	DXAL_1_Soil	0.0433813	DXAL_1_Soil	7.96107e-14	2.84608e-12
DA052	DXAL_1_Root	0.000503262	DXAL_1_Soil	0.00095402	DXAL_1_Soil	0.000920864	0.00219473
EC1113	DXAL_1_Root	0.000112305	DXAL_1_Soil	0.000269362	DXAL_1_Soil	0.000296422	0.000799781
RB25	DXAL_1_Root	0.0010453	DXAL_1_Soil	0.00163738	DXAL_1_Soil	0.000219238	0.000627021
S035	DXAL_1_Root	0.000930478	DXAL_1_Soil	0.00195714	DXAL_1_Soil	1.21362e-07	7.54557e-07
Solibacteres	DXAL_1_Root	0.017589	DXAL_1_Soil	0.0202302	DXAL_1_Soil	0.00102424	0.00236236
Sva0725	DXAL_1_Root	0.00476687	DXAL_1_Soil	0.00677399	DXAL_1_Soil	2.36261e-08	1.87696e-07
TM1	DXAL_1_Root	3.517e-05	DXAL_1_Soil	8.701e-05	DXAL_1_Soil	0.00491517	0.00889709
iii1_8	DXAL_1_Root	0.00315259	DXAL_1_Soil	0.00611488	DXAL_1_Soil	4.23075e-10	5.49998e-09
Actinobacteria	DXAL_1_Root	0.0386385	DXAL_1_Soil	0.0323157	DXAL_1_Root	1.95918e-05	7.18364e-05
Rubrobacteria	DXAL_1_Root	7.872e-06	DXAL_1_Soil	0.000190761	DXAL_1_Soil	1.67296e-07	9.96804e-07
Fimbriimonadia	DXAL_1_Root	0.00241772	DXAL_1_Soil	0.00370705	DXAL_1_Soil	0.000457828	0.0011691
NPL_UPA2	DXAL_1_Root	4.784e-06	DXAL_1_Soil	3.3724e-05	DXAL_1_Soil	0.00174297	0.00366536
PRR_11	DXAL_1_Root	0.000814876	DXAL_1_Soil	0.00166654	DXAL_1_Soil	2.37104e-06	1.09374e-05
At12OctB3	DXAL_1_Root	7.6756e-05	DXAL_1_Soil	0.000138389	DXAL_1_Soil	0.0024209	0.0048759
Cytophagia	DXAL_1_Root	0.0344331	DXAL_1_Soil	0.0233246	DXAL_1_Root	1.42624e-10	2.03953e-09
Flavobacteriia	DXAL_1_Root	0.0292758	DXAL_1_Soil	0.0147611	DXAL_1_Root	1.89759e-12	4.52258e-11
Rhodothermi	DXAL_1_Root	2.4342e-05	DXAL_1_Soil	0.000125492	DXAL_1_Soil	9.65285e-06	3.83433e-05
Sphingobacteriia	DXAL_1_Root	0.0560341	DXAL_1_Soil	0.0299941	DXAL_1_Root	2.37644e-15	1.69915e-13
OPB56	DXAL_1_Root	0.00197745	DXAL_1_Soil	0.00324671	DXAL_1_Soil	3.36757e-09	3.21042e-08
SJA_28	DXAL_1_Root	0.00223801	DXAL_1_Soil	0.00335884	DXAL_1_Soil	5.6018e-06	2.35605e-05
Anaerolineae	DXAL_1_Root	0.0360903	DXAL_1_Soil	0.0510266	DXAL_1_Soil	2.86975e-09	3.15673e-08
C0119	DXAL_1_Root	0.0017488	DXAL_1_Soil	0.00569074	DXAL_1_Soil	1.18822e-15	1.69915e-13
Chloroflexi	DXAL_1_Root	0.00410778	DXAL_1_Soil	0.0068371	DXAL_1_Soil	8.51859e-09	7.16564e-08
Ktedonobacteria	DXAL_1_Root	0.000194396	DXAL_1_Soil	0.000689448	DXAL_1_Soil	2.01778e-06	9.94974e-06
MVP_21	DXAL_1_Root	2.6878e-05	DXAL_1_Soil	5.755e-05	DXAL_1_Soil	0.024004	0.0387523
P2_11E	DXAL_1_Root	5.2155e-05	DXAL_1_Soil	0.000164987	DXAL_1_Soil	0.000119859	0.000364679
S085	DXAL_1_Root	0.00319524	DXAL_1_Soil	0.00434688	DXAL_1_Soil	0.000178887	0.000532934
TK10	DXAL_1_Root	0.00232216	DXAL_1_Soil	0.00350617	DXAL_1_Soil	1.02517e-06	5.23568e-06
TK17	DXAL_1_Root	0.000792529	DXAL_1_Soil	0.00139733	DXAL_1_Soil	0.000204735	0.000597491
ML635J_21	DXAL_1_Root	0.00148769	DXAL_1_Soil	0.00287614	DXAL_1_Soil	3.59054e-08	2.56723e-07
Nostocophycideae	DXAL_1_Root	0.00073486	DXAL_1_Soil	0.00163023	DXAL_1_Soil	5.25354e-07	2.88944e-06
Oscillatoriophycideae	DXAL_1_Root	0.00075715	DXAL_1_Soil	0.00136942	DXAL_1_Soil	0.000619413	0.00152717
Synechococcophycideae	DXAL_1_Root	0.000156838	DXAL_1_Soil	0.000716687	DXAL_1_Soil	2.32162e-06	1.09374e-05
Endomicrobia	DXAL_1_Root	3.6317e-05	DXAL_1_Soil	8.7797e-05	DXAL_1_Soil	0.00142834	0.00309474
Fibrobacteria	DXAL_1_Root	0.00180892	DXAL_1_Soil	0.00139484	DXAL_1_Root	0.0104984	0.0180876
TG3	DXAL_1_Root	7.804e-06	DXAL_1_Soil	2.081e-05	DXAL_1_Soil	0.0170339	0.0289982
Bacilli	DXAL_1_Root	0.00784938	DXAL_1_Soil	0.0135608	DXAL_1_Soil	1.04336e-07	6.78186e-07
Clostridia	DXAL_1_Root	0.00606106	DXAL_1_Soil	0.0096277	DXAL_1_Soil	0.000102159	0.000317582
BB34	DXAL_1_Root	6.288e-06	DXAL_1_Soil	8.7952e-05	DXAL_1_Soil	0.00274033	0.00536804
GKS2_174	DXAL_1_Root	0.000361295	DXAL_1_Soil	0.000932631	DXAL_1_Soil	6.04996e-06	2.47184e-05
IIB17	DXAL_1_Root	0.000231254	DXAL_1_Soil	0.000411083	DXAL_1_Soil	0.000281807	0.000774969
Gemm_1	DXAL_1_Root	0.00664086	DXAL_1_Soil	0.00814617	DXAL_1_Soil	0.00109541	0.0024864
Gemm_2	DXAL_1_Root	0.000641367	DXAL_1_Soil	0.00098936	DXAL_1_Soil	0.00282851	0.0054659
Gemm_3	DXAL_1_Root	0.0012263	DXAL_1_Soil	0.00295205	DXAL_1_Soil	2.56038e-07	1.46454e-06
Gemm_5	DXAL_1_Root	0.000752561	DXAL_1_Soil	0.00236509	DXAL_1_Soil	3.26277e-09	3.21042e-08
Gemmatimonadetes	DXAL_1_Root	0.0145092	DXAL_1_Soil	0.0230287	DXAL_1_Soil	1.75132e-11	2.78265e-10
Nitrospira	DXAL_1_Root	0.00652298	DXAL_1_Soil	0.00944748	DXAL_1_Soil	8.93397e-10	1.06463e-08
SM2F11	DXAL_1_Root	0.00879042	DXAL_1_Soil	0.0122281	DXAL_1_Soil	0.000411183	0.00106908
koll11	DXAL_1_Root	0.000719584	DXAL_1_Soil	0.00154752	DXAL_1_Soil	8.12975e-05	0.000258345
028H05_P_BN_P5	DXAL_1_Root	0.000177749	DXAL_1_Soil	0.000435296	DXAL_1_Soil	7.39856e-05	0.000240453
BD7_11	DXAL_1_Root	0.000517718	DXAL_1_Soil	0.000750887	DXAL_1_Soil	0.00395624	0.0072531
C6	DXAL_1_Root	0.000688815	DXAL_1_Soil	0.000862116	DXAL_1_Soil	0.0241185	0.0387523
OM190	DXAL_1_Root	0.00357863	DXAL_1_Soil	0.00464466	DXAL_1_Soil	0.00125135	0.00275296
Phycisphaerae	DXAL_1_Root	0.00643434	DXAL_1_Soil	0.0075371	DXAL_1_Soil	0.00515245	0.00921
Pla3	DXAL_1_Root	4.2271e-05	DXAL_1_Soil	0.000105803	DXAL_1_Soil	0.00643513	0.0112222
vadinHA49	DXAL_1_Root	0.00104839	DXAL_1_Soil	0.00038484	DXAL_1_Root	4.56652e-05	0.000155479
Alphaproteobacteria	DXAL_1_Root	0.12276	DXAL_1_Soil	0.0876921	DXAL_1_Root	1.15257e-13	3.29636e-12
Betaproteobacteria	DXAL_1_Root	0.0916301	DXAL_1_Soil	0.0684397	DXAL_1_Root	8.31753e-15	3.96469e-13
Deltaproteobacteria	DXAL_1_Root	0.0641762	DXAL_1_Soil	0.0842678	DXAL_1_Soil	5.39161e-09	4.81875e-08
Gammaproteobacteria	DXAL_1_Root	0.0582226	DXAL_1_Soil	0.0470369	DXAL_1_Root	2.71954e-08	2.04681e-07
TA18	DXAL_1_Root	0.00145065	DXAL_1_Soil	0.0024231	DXAL_1_Soil	1.23149e-05	4.75954e-05
MJK10	DXAL_1_Root	0.000328603	DXAL_1_Soil	0.000562386	DXAL_1_Soil	0.00311793	0.00586663
TM7_1	DXAL_1_Root	0.0205727	DXAL_1_Soil	0.0239159	DXAL_1_Soil	0.00117103	0.00261652
TM7_3	DXAL_1_Root	0.00546281	DXAL_1_Soil	0.00341938	DXAL_1_Root	1.3479e-05	5.07234e-05
Methylacidiphilae	DXAL_1_Root	0.00271273	DXAL_1_Soil	0.00107842	DXAL_1_Root	5.40038e-08	3.6774e-07
Opitutae	DXAL_1_Root	0.00720571	DXAL_1_Soil	0.00346788	DXAL_1_Root	1.75132e-11	2.78265e-10
Pedosphaerae	DXAL_1_Root	0.00910039	DXAL_1_Soil	0.0107562	DXAL_1_Soil	0.026739	0.0420185
Verruco_5	DXAL_1_Root	4.5729e-05	DXAL_1_Soil	9.533e-05	DXAL_1_Soil	0.00522842	0.00923043
Verrucomicrobiae	DXAL_1_Root	0.010951	DXAL_1_Soil	0.00624982	DXAL_1_Root	1.02517e-06	5.23568e-06
SHA_109	DXAL_1_Root	0.000419533	DXAL_1_Soil	0.000805254	DXAL_1_Soil	3.283e-06	1.46709e-05
PRR_12	DXAL_1_Root	0.0024349	DXAL_1_Soil	0.00377692	DXAL_1_Soil	0.000225752	0.000632991
JG37_AG_4	DXAL_2_Root	0.000269222	DXAL_2_Soil	0.00127722	DXAL_2_Soil	0.00188805	0.00493796
AT_s54	DXAL_2_Root	0	DXAL_2_Soil	0.000108023	DXAL_2_Soil	0.000279731	0.00124985
Acidobacteria_5	DXAL_2_Root	0.0024472	DXAL_2_Soil	0.00506564	DXAL_2_Soil	3.71146e-05	0.000420632
Acidobacteria_6	DXAL_2_Root	0.0204766	DXAL_2_Soil	0.0460795	DXAL_2_Soil	3.09288e-06	6.00903e-05
Acidobacteriia	DXAL_2_Root	0.0357526	DXAL_2_Soil	0.0155913	DXAL_2_Root	3.71146e-05	0.000420632
BPC102	DXAL_2_Root	0.00027855	DXAL_2_Soil	0.00126243	DXAL_2_Soil	0.00329435	0.00783107
EC1113	DXAL_2_Root	0.000222852	DXAL_2_Soil	0.000860077	DXAL_2_Soil	0.000284892	0.00124985
PAUC37f	DXAL_2_Root	0.000586224	DXAL_2_Soil	0.00125313	DXAL_2_Soil	0.0128913	0.0246932
RB25	DXAL_2_Root	0.000407779	DXAL_2_Soil	0.00173928	DXAL_2_Soil	0.000558915	0.00223566
S035	DXAL_2_Root	0.000696025	DXAL_2_Soil	0.00356481	DXAL_2_Soil	0.00024261	0.00120747
Sva0725	DXAL_2_Root	0.00202906	DXAL_2_Soil	0.0022541	DXAL_2_Soil	0.0109024	0.0214887
TM1	DXAL_2_Root	0.00022352	DXAL_2_Soil	0.000599283	DXAL_2_Soil	0.000723621	0.00273368
iii1_8	DXAL_2_Root	0.00264224	DXAL_2_Soil	0.0086121	DXAL_2_Soil	3.09288e-06	6.00903e-05
MB_A2_108	DXAL_2_Root	0.00439472	DXAL_2_Soil	0.00669503	DXAL_2_Soil	0.0249163	0.0428938
Rubrobacteria	DXAL_2_Root	0.00037622	DXAL_2_Soil	0.00130447	DXAL_2_Soil	0.0291732	0.0489822
Fimbriimonadia	DXAL_2_Root	0.00494906	DXAL_2_Soil	0.00138884	DXAL_2_Root	6.18576e-06	9.34738e-05
PRR_11	DXAL_2_Root	0.00023689	DXAL_2_Soil	0.00138641	DXAL_2_Soil	0.000177142	0.00100381
At12OctB3	DXAL_2_Root	0	DXAL_2_Soil	7.3515e-05	DXAL_2_Soil	0.0212991	0.0371369
Cytophagia	DXAL_2_Root	0.0433207	DXAL_2_Soil	0.0174907	DXAL_2_Root	3.09288e-06	6.00903e-05
Flavobacteriia	DXAL_2_Root	0.0227279	DXAL_2_Soil	0.00762593	DXAL_2_Root	0.00343619	0.00783107
Sphingobacteriia	DXAL_2_Root	0.0584052	DXAL_2_Soil	0.0316733	DXAL_2_Root	3.09288e-06	6.00903e-05
VC2_1_Bac22	DXAL_2_Root	3.5942e-05	DXAL_2_Soil	0.000234155	DXAL_2_Soil	0.00119375	0.00377557
BSV26	DXAL_2_Root	0	DXAL_2_Soil	0.000202224	DXAL_2_Soil	0.000279731	0.00124985
OPB56	DXAL_2_Root	0.00035866	DXAL_2_Soil	0.00147121	DXAL_2_Soil	0.000978378	0.00341178
SJA_28	DXAL_2_Root	0.000868908	DXAL_2_Soil	0.00306919	DXAL_2_Soil	0.00024261	0.00120747
Anaerolineae	DXAL_2_Root	0.0262297	DXAL_2_Soil	0.0292201	DXAL_2_Soil	0.00030001	0.00127504
C0119	DXAL_2_Root	0.00225724	DXAL_2_Soil	0.00496328	DXAL_2_Soil	8.69382e-05	0.000701053
Chloroflexi	DXAL_2_Root	0.00222335	DXAL_2_Soil	0.00465704	DXAL_2_Soil	0.0191064	0.0351145
Ellin6529	DXAL_2_Root	0.00522921	DXAL_2_Soil	0.00706365	DXAL_2_Soil	0.00264751	0.0067936
Ktedonobacteria	DXAL_2_Root	0.000957727	DXAL_2_Soil	0.00366604	DXAL_2_Soil	0.0106777	0.0213555
P2_11E	DXAL_2_Root	0.000299372	DXAL_2_Soil	0.000733247	DXAL_2_Soil	0.00698526	0.0146153
S085	DXAL_2_Root	0.000409392	DXAL_2_Soil	0.00335709	DXAL_2_Soil	7.41174e-05	0.000671998
TK10	DXAL_2_Root	0.00257622	DXAL_2_Soil	0.00380852	DXAL_2_Soil	0.000248597	0.00120747
TK17	DXAL_2_Root	0.000336778	DXAL_2_Soil	0.00144706	DXAL_2_Soil	0.000128421	0.000793875
ML635J_21	DXAL_2_Root	0.000469602	DXAL_2_Soil	0.00146554	DXAL_2_Soil	0.00129897	0.004015
Nostocophycideae	DXAL_2_Root	0.000209003	DXAL_2_Soil	0.000946837	DXAL_2_Soil	0.0255981	0.0435168
Oscillatoriophycideae	DXAL_2_Root	0	DXAL_2_Soil	0.000189504	DXAL_2_Soil	0.000935671	0.00334872
Elusimicrobia	DXAL_2_Root	0.00375226	DXAL_2_Soil	0.00864822	DXAL_2_Soil	0.00151861	0.0042149
Fibrobacteria	DXAL_2_Root	0.000442956	DXAL_2_Soil	0.00124664	DXAL_2_Soil	0.00542341	0.0115247
Bacilli	DXAL_2_Root	0.00426678	DXAL_2_Soil	0.00762148	DXAL_2_Soil	0.00343619	0.00783107
Clostridia	DXAL_2_Root	0.00246757	DXAL_2_Soil	0.00434017	DXAL_2_Soil	0.00137954	0.00416927
Gemm_1	DXAL_2_Root	0.00495949	DXAL_2_Soil	0.00769027	DXAL_2_Soil	0.000207223	0.00112729
Gemm_2	DXAL_2_Root	9.4576e-05	DXAL_2_Soil	0.000691568	DXAL_2_Soil	0.000114078	0.000738942
Gemm_3	DXAL_2_Root	5.2e-05	DXAL_2_Soil	0.00113	DXAL_2_Soil	0.000418075	0.00172297
Gemm_5	DXAL_2_Root	7.2382e-05	DXAL_2_Soil	0.000935783	DXAL_2_Soil	9.14591e-05	0.000701053
Gemmatimonadetes	DXAL_2_Root	0.00620825	DXAL_2_Soil	0.0178761	DXAL_2_Soil	6.18576e-06	9.34738e-05
Nitrospira	DXAL_2_Root	0.00528933	DXAL_2_Soil	0.0113874	DXAL_2_Soil	0.00151861	0.0042149
Mb_NB09	DXAL_2_Root	6.8576e-05	DXAL_2_Soil	0.00038456	DXAL_2_Soil	0.00345489	0.00783107
SM2F11	DXAL_2_Root	0.00268827	DXAL_2_Soil	0.00532664	DXAL_2_Soil	0.000865931	0.00318288
koll11	DXAL_2_Root	0.000255584	DXAL_2_Soil	0.000523409	DXAL_2_Soil	0.00162973	0.00443287
028H05_P_BN_P5	DXAL_2_Root	2.6e-05	DXAL_2_Soil	0.000172473	DXAL_2_Soil	0.0074234	0.0152967
C6	DXAL_2_Root	0.000226283	DXAL_2_Soil	0.000959745	DXAL_2_Soil	0.000114078	0.000738942
OM190	DXAL_2_Root	0.00204257	DXAL_2_Soil	0.00287609	DXAL_2_Soil	0.00173064	0.00461503
Phycisphaerae	DXAL_2_Root	0.00204068	DXAL_2_Soil	0.00568705	DXAL_2_Soil	0.000114101	0.000738942
Alphaproteobacteria	DXAL_2_Root	0.262423	DXAL_2_Soil	0.0874202	DXAL_2_Root	3.09288e-06	6.00903e-05
Betaproteobacteria	DXAL_2_Root	0.0894583	DXAL_2_Soil	0.0680167	DXAL_2_Root	0.0011289	0.00365549
Epsilonproteobacteria	DXAL_2_Root	0	DXAL_2_Soil	0.000281985	DXAL_2_Soil	0.0212991	0.0371369
Gammaproteobacteria	DXAL_2_Root	0.0640524	DXAL_2_Soil	0.0415529	DXAL_2_Root	3.09288e-06	6.00903e-05
TA18	DXAL_2_Root	0.00228837	DXAL_2_Soil	0.00257676	DXAL_2_Soil	0.00330804	0.00783107
MJK10	DXAL_2_Root	9.964e-05	DXAL_2_Soil	0.000331184	DXAL_2_Soil	0.0053834	0.0115247
SC3	DXAL_2_Root	0.00296635	DXAL_2_Soil	0.00411141	DXAL_2_Soil	9.27865e-05	0.000701053
TM7_1	DXAL_2_Root	0.0254857	DXAL_2_Soil	0.0268845	DXAL_2_Soil	0.00151861	0.0042149
TM7_3	DXAL_2_Root	0.004975	DXAL_2_Soil	0.00159576	DXAL_2_Root	0.00343619	0.00783107
Mollicutes	DXAL_2_Root	0.000323892	DXAL_2_Soil	0.00123363	DXAL_2_Soil	0.00329435	0.00783107
Methylacidiphilae	DXAL_2_Root	0.0202586	DXAL_2_Soil	0.00401867	DXAL_2_Root	0.000600019	0.0023315
Opitutae	DXAL_2_Root	0.00896279	DXAL_2_Soil	0.0044098	DXAL_2_Root	3.09288e-06	6.00903e-05
Pedosphaerae	DXAL_2_Root	0.00967739	DXAL_2_Soil	0.0131796	DXAL_2_Soil	0.0299608	0.049691
Spartobacteria	DXAL_2_Root	0.0305854	DXAL_2_Soil	0.0375888	DXAL_2_Soil	0.0111529	0.0216686
Kazan_3B_09	DXAL_2_Root	0	DXAL_2_Soil	3.1814e-05	DXAL_2_Soil	0.0212991	0.0371369
SHA_109	DXAL_2_Root	0.000279272	DXAL_2_Soil	0.000505409	DXAL_2_Soil	0.0153347	0.0289655
PRR_12	DXAL_2_Root	0.00232699	DXAL_2_Soil	0.00672514	DXAL_2_Soil	0.000149133	0.00088183
ABS_6	LZ_1_Root	0.000196249	LZ_1_Soil	0.000585863	LZ_1_Soil	5.56501e-05	0.000144373
JG37_AG_4	LZ_1_Root	0.000134303	LZ_1_Soil	0.000814818	LZ_1_Soil	9.85703e-07	4.96502e-06
AT_s54	LZ_1_Root	9.1519e-05	LZ_1_Soil	0.000515467	LZ_1_Soil	0.00013795	0.000329143
Acidobacteria_6	LZ_1_Root	0.0286536	LZ_1_Soil	0.0511865	LZ_1_Soil	9.49287e-13	6.45515e-11
Acidobacteriia	LZ_1_Root	0.028458	LZ_1_Soil	0.0176326	LZ_1_Root	1.38042e-09	1.7067e-08
BPC102	LZ_1_Root	1.1619e-05	LZ_1_Soil	8.2803e-05	LZ_1_Soil	0.00107772	0.00222076
EC1113	LZ_1_Root	0.000393396	LZ_1_Soil	0.00115816	LZ_1_Soil	1.84157e-07	1.25227e-06
RB25	LZ_1_Root	0.000889009	LZ_1_Soil	0.00124629	LZ_1_Soil	0.00278908	0.00526826
S035	LZ_1_Root	0.000193075	LZ_1_Soil	0.000555477	LZ_1_Soil	1.12849e-05	4.2579e-05
TM1	LZ_1_Root	0.000288158	LZ_1_Soil	0.000684105	LZ_1_Soil	3.36134e-05	0.000101571
iii1_8	LZ_1_Root	0.00303876	LZ_1_Soil	0.00618646	LZ_1_Soil	2.54564e-09	2.47291e-08
MB_A2_108	LZ_1_Root	0.00515356	LZ_1_Soil	0.00817128	LZ_1_Soil	3.2073e-06	1.3631e-05
OPB41	LZ_1_Root	7.773e-06	LZ_1_Soil	4.0085e-05	LZ_1_Soil	0.00935941	0.0153359
Thermoleophilia	LZ_1_Root	0.038304	LZ_1_Soil	0.0446672	LZ_1_Soil	0.00427762	0.00755527
Armatimonadia	LZ_1_Root	0.000232954	LZ_1_Soil	2.491e-06	LZ_1_Root	0.000543661	0.00118982
Fimbriimonadia	LZ_1_Root	0.00294203	LZ_1_Soil	0.000742934	LZ_1_Root	1.38042e-09	1.7067e-08
Bacteroidia	LZ_1_Root	0.000150065	LZ_1_Soil	0.000202935	LZ_1_Soil	0.0102086	0.0163337
Cytophagia	LZ_1_Root	0.0282899	LZ_1_Soil	0.0123684	LZ_1_Root	5.05337e-11	8.59073e-10
Flavobacteriia	LZ_1_Root	0.0120326	LZ_1_Soil	0.00767966	LZ_1_Root	6.37179e-05	0.000160475
SM1A07	LZ_1_Root	0	LZ_1_Soil	4.377e-05	LZ_1_Soil	0.00300281	0.00551868
Saprospirae	LZ_1_Root	0.0566373	LZ_1_Soil	0.0412035	LZ_1_Root	0.000137753	0.000329143
Sphingobacteriia	LZ_1_Root	0.0568016	LZ_1_Soil	0.0247498	LZ_1_Root	2.215e-13	3.01241e-11
VC2_1_Bac22	LZ_1_Root	0.000140448	LZ_1_Soil	0.000158563	LZ_1_Soil	0.0267331	0.0413149
Chlamydiia	LZ_1_Root	0.0130796	LZ_1_Soil	0.0181759	LZ_1_Soil	0.00262958	0.00503695
SJA_28	LZ_1_Root	0.000372096	LZ_1_Soil	0.000809269	LZ_1_Soil	0.000551168	0.00118982
C0119	LZ_1_Root	0.000688246	LZ_1_Soil	0.00149518	LZ_1_Soil	4.65955e-05	0.00012674
Ellin6529	LZ_1_Root	0.00664977	LZ_1_Soil	0.00828316	LZ_1_Soil	0.00033896	0.000768309
Gitt_GS_136	LZ_1_Root	0	LZ_1_Soil	5.423e-05	LZ_1_Soil	2.65045e-05	8.38282e-05
P2_11E	LZ_1_Root	1.9036e-05	LZ_1_Soil	5.4102e-05	LZ_1_Soil	0.00523249	0.00912332
S085	LZ_1_Root	0.0014724	LZ_1_Soil	0.00268967	LZ_1_Soil	1.18204e-07	8.46091e-07
TK10	LZ_1_Root	0.00179639	LZ_1_Soil	0.00426424	LZ_1_Soil	3.10392e-09	2.81422e-08
TK17	LZ_1_Root	0.000324214	LZ_1_Soil	0.00160145	LZ_1_Soil	6.82187e-07	4.0338e-06
Thermomicrobia	LZ_1_Root	0.00137661	LZ_1_Soil	0.00333675	LZ_1_Soil	8.20181e-07	4.46178e-06
ML635J_21	LZ_1_Root	0.000517064	LZ_1_Soil	0.00098613	LZ_1_Soil	0.000853708	0.00181413
Nostocophycideae	LZ_1_Root	3.3861e-05	LZ_1_Soil	9.0824e-05	LZ_1_Soil	0.00226695	0.00440436
Oscillatoriophycideae	LZ_1_Root	1.3072e-05	LZ_1_Soil	3.5669e-05	LZ_1_Soil	0.0193114	0.030188
Elusimicrobia	LZ_1_Root	0.0065013	LZ_1_Soil	0.00895275	LZ_1_Soil	7.72818e-07	4.3793e-06
3BR_5F	LZ_1_Root	0.000107567	LZ_1_Soil	0.000413014	LZ_1_Soil	1.5785e-05	5.64937e-05
GKS2_174	LZ_1_Root	0.00010863	LZ_1_Soil	0.000185435	LZ_1_Soil	0.0100776	0.0163161
GN10	LZ_1_Root	8.611e-06	LZ_1_Soil	0.00012155	LZ_1_Soil	1.1584e-05	4.2579e-05
IIB17	LZ_1_Root	2.1682e-05	LZ_1_Soil	0.000105262	LZ_1_Soil	0.00347456	0.00621763
Gemm_1	LZ_1_Root	0.00308397	LZ_1_Soil	0.00577579	LZ_1_Soil	1.69783e-09	1.92421e-08
Gemm_2	LZ_1_Root	0.000126275	LZ_1_Soil	0.00028473	LZ_1_Soil	0.000974767	0.00203951
Gemm_5	LZ_1_Root	3.4139e-05	LZ_1_Soil	0.000161673	LZ_1_Soil	1.83343e-05	6.3935e-05
Gemmatimonadetes	LZ_1_Root	0.00701622	LZ_1_Soil	0.0109651	LZ_1_Soil	1.64983e-08	1.24654e-07
Nitrospira	LZ_1_Root	0.00116218	LZ_1_Soil	0.00448218	LZ_1_Soil	5.49353e-09	4.6695e-08
ABY1	LZ_1_Root	0.00031302	LZ_1_Soil	0.00104168	LZ_1_Soil	2.80833e-06	1.23204e-05
SM2F11	LZ_1_Root	0.00547394	LZ_1_Soil	0.00783934	LZ_1_Soil	2.20497e-06	1.03406e-05
ZB2	LZ_1_Root	0.00530307	LZ_1_Soil	0.00839392	LZ_1_Soil	2.26816e-05	7.52367e-05
koll11	LZ_1_Root	5.5419e-05	LZ_1_Soil	0.000269356	LZ_1_Soil	9.2023e-06	3.68092e-05
028H05_P_BN_P5	LZ_1_Root	0.000105389	LZ_1_Soil	0.00044484	LZ_1_Soil	7.04057e-06	2.90157e-05
BD7_11	LZ_1_Root	0.00124515	LZ_1_Soil	0.00280668	LZ_1_Soil	5.09919e-05	0.000135978
C6	LZ_1_Root	0.000365898	LZ_1_Soil	0.00105248	LZ_1_Soil	3.27606e-05	0.00010126
OM190	LZ_1_Root	0.00216122	LZ_1_Soil	0.0053557	LZ_1_Soil	2.32196e-10	3.50874e-09
Phycisphaerae	LZ_1_Root	0.00546732	LZ_1_Soil	0.0116196	LZ_1_Soil	1.15508e-06	5.6104e-06
Pla3	LZ_1_Root	2.194e-05	LZ_1_Soil	0.000167117	LZ_1_Soil	9.88073e-06	3.83937e-05
Planctomycetia	LZ_1_Root	0.0247077	LZ_1_Soil	0.0329822	LZ_1_Soil	0.00324956	0.00589253
vadinHA49	LZ_1_Root	0.000799742	LZ_1_Soil	0.00141412	LZ_1_Soil	0.00559348	0.00962927
Alphaproteobacteria	LZ_1_Root	0.129106	LZ_1_Soil	0.0947682	LZ_1_Root	4.39837e-12	1.49544e-10
Deltaproteobacteria	LZ_1_Root	0.0517735	LZ_1_Soil	0.0811757	LZ_1_Soil	1.18028e-11	3.21036e-10
TA18	LZ_1_Root	0.00232194	LZ_1_Soil	0.00323246	LZ_1_Soil	0.000518734	0.00115652
Leptospirae	LZ_1_Root	0.000190833	LZ_1_Soil	0.000593199	LZ_1_Soil	5.62631e-05	0.000144373
SBRH58	LZ_1_Root	0.00013631	LZ_1_Soil	0.000413373	LZ_1_Soil	0.000180001	0.000422071
MJK10	LZ_1_Root	9.0223e-05	LZ_1_Soil	0.000311018	LZ_1_Soil	3.90621e-05	0.000113031
SC3	LZ_1_Root	0.00474369	LZ_1_Soil	0.00781136	LZ_1_Soil	2.08217e-09	2.17827e-08
TM7_3	LZ_1_Root	0.00451657	LZ_1_Soil	0.00124858	LZ_1_Root	1.60746e-11	3.64358e-10
Mollicutes	LZ_1_Root	0.00212719	LZ_1_Soil	0.00385265	LZ_1_Soil	4.25592e-05	0.000120584
Deinococci	LZ_1_Root	0	LZ_1_Soil	0.000319678	LZ_1_Soil	2.65045e-05	8.38282e-05
Methylacidiphilae	LZ_1_Root	0.00644272	LZ_1_Soil	0.00209862	LZ_1_Root	2.16438e-11	4.20507e-10
Opitutae	LZ_1_Root	0.00914637	LZ_1_Soil	0.00292657	LZ_1_Root	3.06936e-12	1.39144e-10
Pedosphaerae	LZ_1_Root	0.0162564	LZ_1_Soil	0.0112776	LZ_1_Root	0.00929352	0.0153359
Verruco_5	LZ_1_Root	4.8866e-05	LZ_1_Soil	0.000175009	LZ_1_Soil	2.02153e-05	6.8732e-05
Verrucomicrobiae	LZ_1_Root	0.00515968	LZ_1_Soil	0.003551	LZ_1_Root	0.0149967	0.0237157
Kazan_3B_09	LZ_1_Root	0	LZ_1_Soil	2.7881e-05	LZ_1_Soil	0.00606698	0.0103139
SHA_109	LZ_1_Root	0.000156741	LZ_1_Soil	0.000814715	LZ_1_Soil	4.22513e-07	2.6119e-06
PRR_12	LZ_1_Root	0.00153403	LZ_1_Soil	0.00439416	LZ_1_Soil	3.97545e-07	2.57458e-06
BS119	LZ_1_Root	0	LZ_1_Soil	3.3199e-05	LZ_1_Soil	0.00300281	0.00551868
ABS_6	LZ_2_Root	0.000222728	LZ_2_Soil	0.000795371	LZ_2_Soil	0.0154744	0.0278975
AT_s54	LZ_2_Root	0	LZ_2_Soil	0.000163262	LZ_2_Soil	0.00221254	0.00524454
Acidobacteria_5	LZ_2_Root	0.000820052	LZ_2_Soil	0.00345683	LZ_2_Soil	0.000528985	0.00211594
Acidobacteria_6	LZ_2_Root	0.0229293	LZ_2_Soil	0.041475	LZ_2_Soil	1.08251e-05	0.000153957
Acidobacteriia	LZ_2_Root	0.0625824	LZ_2_Soil	0.0246476	LZ_2_Root	1.08251e-05	0.000153957
Chloracidobacteria	LZ_2_Root	0.00803504	LZ_2_Soil	0.0163458	LZ_2_Soil	1.08251e-05	0.000153957
EC1113	LZ_2_Root	0.00024228	LZ_2_Soil	0.00121	LZ_2_Soil	0.00119059	0.00371695
PAUC37f	LZ_2_Root	0	LZ_2_Soil	0.000203604	LZ_2_Soil	0.000751179	0.00267086
RB25	LZ_2_Root	0	LZ_2_Soil	0.00101386	LZ_2_Soil	6.38644e-05	0.000583904
S035	LZ_2_Root	7.0248e-05	LZ_2_Soil	0.000340488	LZ_2_Soil	0.00469996	0.00970315
Sva0725	LZ_2_Root	0.000926637	LZ_2_Soil	0.00270221	LZ_2_Soil	0.0107223	0.0207949
TM1	LZ_2_Root	0.000269443	LZ_2_Soil	0.000740775	LZ_2_Soil	0.0017452	0.00465386
iii1_8	LZ_2_Root	0.00257475	LZ_2_Soil	0.00572255	LZ_2_Soil	0.000129901	0.000936744
Acidimicrobiia	LZ_2_Root	0.0256421	LZ_2_Soil	0.0319108	LZ_2_Soil	0.0146896	0.0273031
Actinobacteria	LZ_2_Root	0.0688069	LZ_2_Soil	0.0393142	LZ_2_Root	1.08251e-05	0.000153957
MB_A2_108	LZ_2_Root	0.00298958	LZ_2_Soil	0.00601432	LZ_2_Soil	0.00208924	0.00524454
Chthonomonadetes	LZ_2_Root	0	LZ_2_Soil	0.000161621	LZ_2_Soil	0.00221254	0.00524454
PRR_11	LZ_2_Root	0.000335526	LZ_2_Soil	0.00130492	LZ_2_Soil	0.00294327	0.00652997
Sphingobacteriia	LZ_2_Root	0.0672242	LZ_2_Soil	0.0299426	LZ_2_Root	1.08251e-05	0.000153957
VC2_1_Bac22	LZ_2_Root	0	LZ_2_Soil	0.000153671	LZ_2_Soil	0.000231246	0.00102067
Chlamydiia	LZ_2_Root	0.00843543	LZ_2_Soil	0.0145442	LZ_2_Soil	0.0288056	0.0466723
OPB56	LZ_2_Root	7.0248e-05	LZ_2_Soil	0.000142176	LZ_2_Soil	0.00469996	0.00970315
SJA_28	LZ_2_Root	0.0002074	LZ_2_Soil	0.000750483	LZ_2_Soil	0.00100549	0.00330005
Anaerolineae	LZ_2_Root	0.00483066	LZ_2_Soil	0.0203434	LZ_2_Soil	1.08251e-05	0.000153957
C0119	LZ_2_Root	0.000692483	LZ_2_Soil	0.00193092	LZ_2_Soil	0.0107223	0.0207949
Ellin6529	LZ_2_Root	0.00496499	LZ_2_Soil	0.00655223	LZ_2_Soil	0.0232306	0.0386172
Ktedonobacteria	LZ_2_Root	0.00602525	LZ_2_Soil	0.00990614	LZ_2_Soil	0.0232306	0.0386172
S085	LZ_2_Root	0.000642566	LZ_2_Soil	0.00206923	LZ_2_Soil	0.000922029	0.00318972
TK10	LZ_2_Root	0.00220601	LZ_2_Soil	0.00296613	LZ_2_Soil	0.00167894	0.00465386
TK17	LZ_2_Root	0.000229702	LZ_2_Soil	0.000703507	LZ_2_Soil	0.00295889	0.00652997
Thermomicrobia	LZ_2_Root	0.000670824	LZ_2_Soil	0.00159061	LZ_2_Soil	0.0299477	0.0473248
4C0d_2	LZ_2_Root	0.00537346	LZ_2_Soil	0.00776852	LZ_2_Soil	0.0232306	0.0386172
ML635J_21	LZ_2_Root	0.000275298	LZ_2_Soil	0.00131708	LZ_2_Soil	0.000207487	0.00102067
Elusimicrobia	LZ_2_Root	0.00220952	LZ_2_Soil	0.0104476	LZ_2_Soil	0.000181651	0.00102067
Fibrobacteria	LZ_2_Root	0.000585983	LZ_2_Soil	0.00135549	LZ_2_Soil	0.0201729	0.0353717
Clostridia	LZ_2_Root	0.00287323	LZ_2_Soil	0.00545255	LZ_2_Soil	0.00278594	0.00648365
3BR_5F	LZ_2_Root	0.000254752	LZ_2_Soil	0.000583746	LZ_2_Soil	0.0017452	0.00465386
GKS2_174	LZ_2_Root	5.7069e-05	LZ_2_Soil	0.000197411	LZ_2_Soil	0.026531	0.0435381
GN10	LZ_2_Root	0	LZ_2_Soil	5.8096e-05	LZ_2_Soil	0.0149314	0.0273031
Gemm_1	LZ_2_Root	0.00204324	LZ_2_Soil	0.00475058	LZ_2_Soil	0.00031307	0.00133577
Gemm_2	LZ_2_Root	0	LZ_2_Soil	0.000244365	LZ_2_Soil	0.000231246	0.00102067
Gemm_5	LZ_2_Root	0	LZ_2_Soil	0.000195766	LZ_2_Soil	0.000231246	0.00102067
Gemmatimonadetes	LZ_2_Root	0.00282061	LZ_2_Soil	0.012847	LZ_2_Soil	1.08251e-05	0.000153957
Nitrospira	LZ_2_Root	0.000770205	LZ_2_Soil	0.00273835	LZ_2_Soil	0.00147674	0.00429597
Mb_NB09	LZ_2_Root	0.000282055	LZ_2_Soil	0.000587444	LZ_2_Soil	0.0292983	0.0468773
SM2F11	LZ_2_Root	0.00420292	LZ_2_Soil	0.00907751	LZ_2_Soil	1.08251e-05	0.000153957
PBS_25	LZ_2_Root	0	LZ_2_Soil	0.000171262	LZ_2_Soil	0.0149314	0.0273031
koll11	LZ_2_Root	0.000350602	LZ_2_Soil	0.000908902	LZ_2_Soil	0.0226983	0.0386172
028H05_P_BN_P5	LZ_2_Root	0	LZ_2_Soil	0.000139955	LZ_2_Soil	0.000231246	0.00102067
BD7_11	LZ_2_Root	0.000556728	LZ_2_Soil	0.00230838	LZ_2_Soil	0.00377513	0.0080536
C6	LZ_2_Root	0.000266927	LZ_2_Soil	0.000441309	LZ_2_Soil	0.0116113	0.0221827
OM190	LZ_2_Root	0.000378635	LZ_2_Soil	0.0033738	LZ_2_Soil	0.000149393	0.00100644
Phycisphaerae	LZ_2_Root	0.00228924	LZ_2_Soil	0.00665084	LZ_2_Soil	2.16502e-05	0.000213171
Planctomycetia	LZ_2_Root	0.025255	LZ_2_Soil	0.0248168	LZ_2_Soil	0.00208924	0.00524454
vadinHA49	LZ_2_Root	0.000239086	LZ_2_Soil	0.00120188	LZ_2_Soil	0.000680482	0.00256182
Alphaproteobacteria	LZ_2_Root	0.283235	LZ_2_Soil	0.0939277	LZ_2_Root	1.08251e-05	0.000153957
Deltaproteobacteria	LZ_2_Root	0.0444292	LZ_2_Soil	0.0746813	LZ_2_Soil	2.16502e-05	0.000213171
Gammaproteobacteria	LZ_2_Root	0.0678224	LZ_2_Soil	0.0446965	LZ_2_Root	2.16502e-05	0.000213171
TA18	LZ_2_Root	0.000233422	LZ_2_Soil	0.0027285	LZ_2_Soil	0.00013173	0.000936744
Leptospirae	LZ_2_Root	0	LZ_2_Soil	0.000666424	LZ_2_Soil	0.00221254	0.00524454
MJK10	LZ_2_Root	0.000267743	LZ_2_Soil	0.000538293	LZ_2_Soil	0.0184873	0.0328663
TM7_1	LZ_2_Root	0.0284703	LZ_2_Soil	0.0401413	LZ_2_Soil	0.00105003	0.00336011
TM7_3	LZ_2_Root	0.00396447	LZ_2_Soil	0.00115782	LZ_2_Root	0.000205677	0.00102067
Mollicutes	LZ_2_Root	0.000375493	LZ_2_Soil	0.0045107	LZ_2_Soil	0.00013173	0.000936744
Methylacidiphilae	LZ_2_Root	0.0222999	LZ_2_Soil	0.00428728	LZ_2_Root	0.000205677	0.00102067
Pedosphaerae	LZ_2_Root	0.0206794	LZ_2_Soil	0.0205229	LZ_2_Soil	2.16502e-05	0.000213171
Spartobacteria	LZ_2_Root	0.0256301	LZ_2_Soil	0.0306348	LZ_2_Soil	7.57756e-05	0.000646619
Verrucomicrobiae	LZ_2_Root	0.00266325	LZ_2_Soil	0.00476095	LZ_2_Soil	0.00287947	0.00652997
SHA_109	LZ_2_Root	0.00025404	LZ_2_Soil	0.000431718	LZ_2_Soil	0.00888805	0.0177761
PRR_12	LZ_2_Root	0.000689727	LZ_2_Soil	0.00253453	LZ_2_Soil	0.00096436	0.00324837
