# Supplementary material for: The Effect of Plant Geographical Location and Developmental Stage on Root-Associated Microbiomes of Gymnadenia conopsea
Source: Front Microbiol. 2020 Jun 18;11:1257. doi: 10.3389/fmicb.2020.01257 (PMC7314937; doi:10.3389/fmicb.2020.01257)
Supplement: Supplementary file 2 [file Data_Sheet_2.zip › Table S9.XLSX]

## Sheet: Sheet1
Table S9 The relative abundance of fungal functional guild in each group. DXAL: Greater Khingan Mountains, LZ: Linzhi, 1: vegetative growth stage, 2: reproductive growth stage.
Trophic_Mode	taxon	DXAL_1_Root	DXAL_1_Soil	DXAL_2_Root	DXAL_2_Soil	LZ_1_Root	LZ_1_Soil	LZ_2_Root	LZ_2_Soil
	Pathotroph	24.4563	18.7505	15.0034	12.181	14.0228	13.805	16.4882	13.3227
	Saprotroph	66.3992	72.3612	55.9977	58.9916	65.6837	66.3828	62.4833	61.472
	Symbiotroph	9.14446	8.88822	28.9989	28.8274	20.2934	19.8122	21.0285	25.2053
Guild	Animal_Pathogen-Undefined_Saprotroph	3.4163	2.28379	5.51135	2.39378	4.34217	2.45951	5.17753	2.50576
	Arbuscular_Mycorrhizal	0.533892	0.823133	0.075453	0.712138	1.72737	4.73905	0.299173	4.84464
	Dung_Saprotroph	3.34687	3.94733	0.344987	0.833844	0.802637	1.40757	0.324233	1.09577
	Dung_Saprotroph-Plant_Saprotroph	2.40462	3.18523	0.146429	0.934098	1.44476	2.98671	0.346857	2.05527
	Ectomycorrhizal	0.41157	1.23036	8.27231	12.7683	7.43838	7.11114	8.52878	11.0154
	Ectomycorrhizal-Endophyte-Ericoid_Mycorrhizal-Litter_Saprotroph-Orchid_Mycorrhizal	0.769469	1.22218	4.38089	1.40018	0.574708	0.437282	1.37631	0.631657
	Endophyte	5.92611	4.86075	10.5778	6.25143	6.31729	3.85422	7.15361	3.38505
	Fungal_Parasite-Plant_Pathogen-Plant_Saprotroph	4.113	3.40776	2.66541	2.59284	0.591337	0.290867	0.958269	0.44155
	Lichenized-Undefined_Saprotroph	0.12836	0.366709	0.882862	2.38769	2.88843	3.02362	1.08419	3.3178
	Plant_Pathogen	17.4528	13.0757	8.30322	6.88181	9.04204	9.1379	10.417	8.46227
	Soil_Saprotroph-Undefined_Saprotroph	3.88662	3.00266	0.033034	0.841664	0.654245	0.386063	0.064484	0.394169
	Undefined_Saprotroph	31.2895	32.5595	34.8325	35.6474	40.0221	37.0213	40.0714	34.4345
	Wood_Saprotroph	2.46298	3.07749	1.69487	2.23211	2.34335	2.79485	3.12266	3.12692
	Others(<3%)	23.8579	26.9575	22.2789	24.1228	21.8112	24.3499	21.0755	24.2892
Growth_Morphology	Agaricoid	5.12943	8.64438	9.8913	16.0207	13.4323	16.0239	13.4346	20.7662
	Boletoid	0.02085	0.348526	0.203483	1.12689	0.018745	0.476995	0.11769	0.303806
	Clavarioid	0.525583	1.24957	4.55362	14.8559	16.0357	17.9048	6.1531	19.4281
	Corticioid	3.53242	2.24425	2.45311	4.93146	3.402	3.21228	3.19609	2.80005
	Corticioid-Gasteroid	0	0	0	0	0.075696	0.264507	1.22113	0.514927
	Dark_Septate_Endophyte	1.81534	3.16508	8.95563	4.8931	2.15656	1.95762	3.82113	2.4367
	Facultative_Yeast	10.7477	7.26509	18.7282	7.44942	13.1745	7.49744	15.556	6.94842
	Facultative_Yeast-Microfungus	2.66677	1.96848	5.70965	5.30215	3.6193	3.59525	5.16148	4.17646
	Gasteroid	1.2605	2.98962	0.180694	1.75114	1.34429	3.12657	1.45617	3.20197
	Micofungus	0.058985	0.268257	0	0.029201	1.20212	1.25632	0.506721	0.69468
	Microfungus	57.3638	54.2004	43.3062	34.1834	39.2338	37.6409	47.0336	32.8764
	Microfungus-Thallus	0.765438	0.772978	1.54564	1.10167	0.121637	0.241371	0.366434	0.349447
	Pezizoid	2.2228	3.5539	0	0.201595	0.858576	1.54544	0.132045	1.22406
	Polyporoid	1.41671	2.28209	0	0.215489	0.750423	0.812954	0	0.582649
	Thallus	0.999994	1.54734	2.13029	3.88081	0.438607	0.460683	0.42892	0.856945
	Yeast	10.8464	8.60487	1.28889	2.77782	3.32387	2.85366	0.976273	1.83668
	Others(<1%)	0.627343	0.89519	1.05336	1.27921	0.811867	1.12939	0.438573	1.0024
